# Supplementary material for: Arabidopsis guard cell chloroplasts import cytosolic ATP for starch turnover and stomatal opening
Source: Nat Commun. 2022 Feb 3;13:652. doi: 10.1038/s41467-022-28263-2 (PMC8814037; doi:10.1038/s41467-022-28263-2)
Supplement: Supplementary file 4 — Source Data [file 41467_2022_28263_MOESM4_ESM.xlsx]

## Sheet: Figure 1
Figure 1. Illumination induces detectable ATP and NADPH biosynthesis in mesophyll chloroplasts but not in guard cell chloroplasts
	Figure 1(a) MCs										Figure 1(b) GCs
		Stromal MgATP2-										Stromal MgATP2-
		0 h		2 h		8 h						0 h		2 h		8 h
	Replicate	0 s	180 s	0 s	180 s	0 s	180 s				Replicate	0 s	180 s	0 s	180 s	0 s	180 s
	1	1.61017	1.76477	1.34487	1.62527	1.31289	1.47624				1	1.55909	1.51702	1.27383	1.20711	1.56447	1.63387
	2	1.70326	1.77984	1.49663	1.56342	1.30606	1.53548				2	1.76886	1.76895	1.32249	1.30274	1.56392	1.64484
	3	1.62038	1.90461	1.4318	1.60642	1.33754	1.43357				3	1.59519	1.64862	1.41081	1.46297	1.46841	1.50751
	4	1.53509	1.6362	1.45363	1.5321	1.30181	1.5607				4	1.82824	1.83947	1.17664	1.07815	1.65728	1.51309
	5	1.58767	1.81037	1.47817	1.53779	1.43872	1.51231				5	1.74244	1.70056	1.42367	1.32058	1.53443	1.49309
	Average	1.61131	1.77916	1.44102	1.573	1.3394	1.50366				Average	1.69876	1.69492	1.32149	1.27431	1.5577	1.55848
	SE	0.027302	0.0432186	0.0264211	0.0185104	0.0255884	0.0223675				SE	0.0518752	0.0548622	0.0456477	0.0638505	0.0304266	0.0332225
	Figure 1(c) MCs										Figure 1(d) GCs
		Stromal NADPH										Stromal NADPH
		0 h		2 h		8 h						0 h		2 h		8 h
	Replicate	0 s	180 s	0 s	180 s	0 s	180 s				Replicate	0 s	180 s	0 s	180 s	0 s	180 s
	1	1.0845	1.18245	1.10708	1.18436	1.1046	1.11487				1	1.35562	1.36974	1.19882	1.20654	1.15332	1.15887
	2	1.07087	1.26981	1.08877	1.12979	1.10497	1.12183				2	1.38653	1.41271	1.2339	1.22021	1.17351	1.24011
	3	1.0795	1.18488	1.12361	1.13266	1.07402	1.11706				3	1.37857	1.34654	1.21001	1.22569	1.25097	1.31274
	4	1.04796	1.1417	1.07097	1.13354	1.10291	1.1406				4	1.36799	1.36978	1.20633	1.2228	1.19358	1.25497
	5	1.0593	1.23553	1.0631	1.18998	1.09017	1.1103				5	1.35227	1.31231	1.24581	1.26326	1.20225	1.18017
	Average	1.06843	1.20287	1.09071	1.15407	1.09533	1.12093				Average	1.3682	1.36222	1.21898	1.2277	1.19473	1.22937
	SE	0.00666768	0.0223937	0.0111948	0.0135576	0.00598667	0.00525502				SE	0.00654061	0.0164317	0.0089146	0.00947716	0.0164101	0.0274882
	Figure 1(e) MCs										Figure 1(f) GCs
		Stromal pH										Stromal pH
		0 h		2 h		8 h						0 h		2 h		8 h
	Replicate	0 s	180 s	0 s	180 s	0 s	180 s				Replicate	0 s	180 s	0 s	180 s	0 s	180 s
	1	3.49072	4.56578	3.54866	4.1812	3.39876	3.68803				1	3.08935	3.48611	3.61845	3.29252	3.29252	3.34799
	2	3.69029	4.30204	3.43753	4.24694	3.56058	3.99405				2	3.03678	3.20036	3.64668	3.4127	3.4594	3.35172
	3	3.3468	4.04921	3.62497	4.13599	3.49569	4.27762				3	3.45792	3.73427	3.84716	3.75977	3.85347	3.67552
	4	3.51189	4.33452	3.24039	4.20224	3.33242	3.99763				4	3.47512	3.00969	3.25027	3.7685	3.6178	3.23809
	5	3.27833	4.58014	3.17052	4.35104	3.54525	3.68979				5	3.3075	3.32632	3.34276	3.68716	3.09395	3.0303
	Average	3.46361	4.36634	3.40442	4.22348	3.46654	3.92942				Average	3.27334	3.35135	3.54107	3.58413	3.46343	3.32872
	SE	0.0715626	0.0977776	0.0872234	0.0365476	0.0438588	0.110853				SE	0.0910402	0.12348	0.108333	0.0974373	0.130711	0.104509

## Sheet: Figure 2
Figure 2. Real-time light responses of stromal MgATP2-, NADPH and pH sensors in 21-day-old plants.
	Figure 2(b) Stromal MgATP2-
	Root											MCs											GCs
			Ratio (replicate)											Ratio (replicate)											Ratio (replicate)
	SEC	1	2	3	4	5	AVERAGE	SE				SEC	1	2	3	4	5	AVERAGE	SE				SEC	1	2	3	4	5	AVERAGE	SE
	0	1.43604	1.33976	1.21148	1.2004	1.16791	1.27112	0.0505567				0	1.3823	1.42645	1.26246	1.44245	1.44896	1.39252	0.0345324				0	1.38571	1.3311	1.48378	1.26002	1.41653	1.37543	0.0379598
	30	1.378	1.37292	1.27428	1.21589	1.1178	1.27177	0.0491688				30	1.44712	1.42058	1.32372	1.46775	1.47591	1.42701	0.027536				30	1.35703	1.4042	1.45707	1.27008	1.3885	1.37538	0.0309046
	60	1.35626	1.40701	1.29642	1.17247	1.10048	1.26653	0.057053				60	1.46458	1.4639	1.38937	1.50435	1.52094	1.46863	0.0227316				60	1.32491	1.39945	1.44334	1.25543	1.33553	1.35173	0.0323454
	90	1.36551	1.42318	1.37405	1.23062	1.07992	1.29466	0.0624706				90	1.48244	1.52128	1.42201	1.59336	1.5801	1.51984	0.0316295				90	1.31873	1.36246	1.45275	1.37644	1.45221	1.39252	0.0262661
	120	1.29401	1.40889	1.51514	1.14483	1.06259	1.28509	0.0829177				120	1.50418	1.57578	1.44613	1.62059	1.57921	1.54518	0.0310421				120	1.3243	1.40583	1.41059	1.4149	1.36942	1.38501	0.0171892
	150	1.29966	1.40347	1.61284	1.18116	1.11576	1.32258	0.0877752				150	1.49165	1.57087	1.42514	1.61071	1.57723	1.53512	0.0337272				150	1.3104	1.35416	1.4204	1.40271	1.47402	1.39234	0.0280526
	180	1.33469	1.39005	1.6597	1.15233	1.06094	1.31954	0.10386				180	1.54397	1.58722	1.418	1.65778	1.56959	1.55531	0.0391819				180	1.25139	1.35733	1.42586	1.35902	1.33661	1.34604	0.02803
	210	1.33551	1.41322	1.52584	1.13603	1.09143	1.30041	0.0823025				210	1.43927	1.572	1.38365	1.57292	1.51222	1.49601	0.0372813				210	1.21167	1.2743	1.35795	1.37205	1.46592	1.33638	0.0435468
	240	1.33922	1.37495	1.52222	1.13679	1.07396	1.28943	0.0817653				240	1.39506	1.53734	1.35976	1.52124	1.44592	1.45187	0.0345422				240	1.18901	1.27343	1.25996	1.33265	1.39017	1.28904	0.034076
	270	1.36995	1.3711	1.55008	1.17285	1.08033	1.30886	0.0826191				270	1.37134	1.49461	1.35648	1.4851	1.41728	1.42496	0.0283656				270	1.17096	1.23805	1.28441	1.38784	1.34676	1.2856	0.0384685
	300	1.32893	1.38719	1.60816	1.17333	1.05248	1.31002	0.0949251				300	1.36994	1.47197	1.3379	1.44981	1.37969	1.40186	0.0253143				300	1.16266	1.18136	1.23858	1.39923	1.2936	1.25509	0.0427261
	330	1.32996	1.3688	1.57485	1.15267	1.02226	1.28971	0.0947341				330	1.3551	1.45423	1.33943	1.44053	1.39999	1.39785	0.0226317				330	1.13901	1.30914	1.31475	1.37053	1.32682	1.29205	0.0397457
	360	1.32182	1.36431	1.59084	1.14872	1.05361	1.29586	0.0929281				360	1.34884	1.43376	1.33562	1.41356	1.37904	1.38216	0.0186211				360	1.35455	1.25691	1.32527	1.38541	1.28448	1.32132	0.0231651
	390	1.30648	1.36416	1.66216	1.13237	1.00564	1.29416	0.11178				390	1.35624	1.41748	1.32558	1.44282	1.35073	1.37857	0.0220499				390	1.34465	1.21031	1.21959	1.38093	1.23949	1.27899	0.0350068
	420	1.3369	1.37898	1.57263	1.12309	1.00303	1.28292	0.0999894				420	1.3483	1.39843	1.31371	1.41838	1.33645	1.36305	0.0195878				420	1.36812	1.135	1.14808	1.37636	1.35285	1.27608	0.0550948
	Figure 2(d) Stromal NADPH
	Root											MCs											GCs
			Normlized Ratio (replicate)											Normlized Ratio (replicate)											Normlized Ratio (replicate)
	SEC	1	2	3	4	5	AVERAGE	SE				SEC	1	2	3	4	5	AVERAGE	SE				SEC	1	2	3	4	5	AVERAGE	SE
	0	0.933065	0.96723	1.0962	0.985102	0.966339	0.989588	0.0279486				0	1.06851	1.05088	1.1353	1.01523	1.03427	1.06084	0.0206019				0	1.08209	1.33073	1.25591	1.13504	1.22918	1.20659	0.044144
	30	0.935652	0.965496	1.09291	1.00185	0.968399	0.992862	0.0271206				30	1.08904	1.08005	1.12756	1.05434	1.09156	1.08851	0.0117759				30	1.11058	1.34289	1.2774	1.1765	1.20425	1.22232	0.0403006
	60	0.936714	0.967859	1.09775	0.987621	0.966894	0.991367	0.0278108				60	1.10494	1.10361	1.15022	1.06213	1.12052	1.10828	0.0142674				60	1.12549	1.28827	1.31238	1.15491	1.18277	1.21276	0.0370728
	90	0.930365	0.972939	1.09516	1.00694	0.957074	0.992494	0.0284999				90	1.15339	1.12576	1.1849	1.09436	1.14688	1.14106	0.0150381				90	1.10569	1.27143	1.23746	1.08727	1.10962	1.1623	0.0381891
	120	0.930581	0.972346	1.10568	1.00285	0.965112	0.995315	0.0298903				120	1.17952	1.1996	1.21482	1.12603	1.15013	1.17402	0.0161594				120	1.15203	1.30997	1.28399	1.19121	1.14742	1.21692	0.0338075
	150	0.934502	0.967621	1.10073	0.994537	0.962648	0.992007	0.0288012				150	1.22526	1.18515	1.21566	1.19003	1.16554	1.19633	0.0107773				150	1.14472	1.28246	1.25659	1.19313	1.11059	1.1975	0.0324566
	180	0.939011	0.975271	1.10433	0.995562	0.95883	0.9946	0.0289695				180	1.23042	1.17698	1.18878	1.22927	1.18452	1.202	0.0115272				180	1.18817	1.31832	1.3137	1.20674	1.15221	1.23583	0.033895
	210	0.93303	0.975994	1.1011	0.99185	0.969729	0.994341	0.0283773				210	1.14444	1.10368	1.16034	1.17045	1.1238	1.14054	0.0121266				210	1.11072	1.28584	1.24262	1.20056	1.10264	1.18847	0.0360354
	240	0.935232	0.964895	1.10942	0.989672	0.973616	0.994567	0.030046				240	1.15611	1.0954	1.15544	1.18397	1.11894	1.14197	0.0155642				240	1.13449	1.29605	1.25226	1.19112	1.12729	1.20024	0.0328735
	270	0.941631	0.97609	1.11182	0.988896	0.974843	0.998656	0.0293503				270	1.15369	1.10156	1.15227	1.06141	1.11608	1.117	0.0172048				270	1.14873	1.33679	1.27091	1.21722	1.16354	1.22744	0.0348067
	300	0.939729	0.972082	1.11608	0.999774	0.975832	1.0007	0.0303883				300	1.1612	1.10247	1.16621	1.07683	1.12659	1.12666	0.0170665				300	1.14828	1.30053	1.29888	1.2063	1.14878	1.22056	0.0339924
	330	0.938467	0.962619	1.11224	1.00057	0.961638	0.995108	0.0309301				330	1.15089	1.10337	1.16129	1.10271	1.12821	1.12929	0.0119798				330	1.13236	1.30937	1.22991	1.17577	1.12498	1.19448	0.0342753
	360	0.936209	0.963446	1.12093	0.99566	0.969298	0.997108	0.0323643				360	1.13368	1.09493	1.15214	1.12018	1.12174	1.12453	0.00935087				360	1.10195	1.27284	1.21143	1.14677	1.11798	1.17019	0.0317556
	390	0.933403	0.968546	1.11171	0.998514	0.967549	0.995944	0.0307219				390	1.12941	1.08751	1.15185	1.12911	1.11562	1.1227	0.0105468				390	1.09513	1.28563	1.23145	1.17538	1.12105	1.18173	0.0349922
	420	0.944158	0.965545	1.11861	0.987395	0.963075	0.995756	0.0314689				420	1.13464	1.09117	1.14381	1.14633	1.11318	1.12582	0.0104461				420	1.11435	1.29788	1.23846	1.17288	1.14771	1.19426	0.0329397
	Figure 2(f) Stromal pH
	Root											MCs											GCs
			Ratio (replicate)											Ratio (replicate)											Ratio (replicate)
	SEC	1	2	3	4	5	AVERAGE	SE				SEC	1	2	3	4	5	AVERAGE	SE				SEC	1	2	3	4	5	AVERAGE	SE
	0	1.05075	1.22276	1.13507	1.24107	1.38242	1.20641	0.055575				0	3.08625	3.1079	3.17484	2.61045	3.25308	3.0465	0.112836				0	2.187	2.16639	2.22115	3.3677	3.32456	2.65336	0.28304
	30	1.06237	1.194	1.13953	1.24733	1.38487	1.20562	0.0542658				30	3.80918	3.44319	3.29318	3.0952	3.78011	3.48417	0.138323				30	2.23594	2.23684	2.32939	3.32521	3.43836	2.71315	0.274082
	60	1.06736	1.20859	1.12725	1.25778	1.4089	1.21398	0.0587196				60	4.49547	3.53463	3.29427	3.17371	4.19899	3.73941	0.259127				60	2.34731	2.2516	2.67327	2.8802	3.2141	2.6733	0.175979
	90	1.06958	1.21615	1.13984	1.24328	1.41551	1.21687	0.0582156				90	4.06529	3.43671	3.33224	3.09189	3.86392	3.55801	0.178025				90	2.40432	2.17648	2.72485	3.15177	3.34551	2.76059	0.219607
	120	1.07483	1.24761	1.16155	1.23559	1.42088	1.22809	0.0572372				120	3.96932	3.36596	3.43929	3.0267	3.74904	3.51006	0.162394				120	2.35178	2.03668	3.10298	3.7244	3.37912	2.91899	0.315791
	150	1.07607	1.24712	1.13484	1.23089	1.40076	1.21794	0.0554406				150	4.79791	3.46989	3.503	3.085	4.38285	3.84773	0.318791				150	2.41073	2.28523	3.35316	3.46277	3.67993	3.03836	0.287399
	180	1.08498	1.26238	1.16994	1.22307	1.39039	1.22615	0.0506883				180	5.25517	3.68787	3.62132	3.26206	4.75646	4.11658	0.37849				180	2.66261	2.03187	3.32342	3.36805	3.4467	2.96653	0.272498
	210	1.07872	1.27961	1.14131	1.22283	1.39901	1.22429	0.0555267				210	3.97709	3.34385	3.58485	2.98418	3.8643	3.55085	0.17959				210	2.62217	2.62344	3.78618	2.74322	3.41653	3.03831	0.238194
	240	1.0882	1.25412	1.15119	1.23246	1.38461	1.22212	0.0502492				240	3.74606	3.29094	3.5049	2.93909	3.6866	3.43352	0.146905				240	2.53853	2.35473	3.67141	2.83063	3.42869	2.9648	0.253613
	270	1.09307	1.30367	1.15438	1.21122	1.37601	1.22767	0.0507649				270	3.83832	3.33871	3.45684	2.8374	3.7667	3.44759	0.178714				270	2.6339	2.49507	3.58571	2.72108	3.43574	2.9743	0.223203
	300	1.09201	1.32836	1.143	1.21814	1.36873	1.23005	0.0527602				300	3.87555	3.28761	3.4211	2.78689	3.61591	3.39741	0.181894				300	2.66787	2.37281	4.4689	2.91692	3.48036	3.18137	0.369765
	330	1.09114	1.30283	1.13317	1.21777	1.37099	1.22318	0.051845				330	3.9896	3.2711	3.44858	2.76286	3.91906	3.47824	0.224874				330	2.58649	2.55726	4.53943	3.08045	3.40238	3.2332	0.362859
	360	1.09077	1.33536	1.11761	1.21412	1.35537	1.22265	0.0542305				360	3.82198	3.23402	3.5171	2.91751	3.93098	3.48432	0.186884				360	2.79098	2.44972	4.7353	3.0651	3.4471	3.29764	0.394902
	390	1.0978	1.30498	1.12469	1.20552	1.34162	1.21492	0.0480154				390	3.83659	3.19562	3.50084	2.92713	3.90681	3.4734	0.186558				390	2.69896	2.18972	4.56016	2.82839	3.58876	3.1732	0.412758
	420	1.09514	1.28326	1.11622	1.19639	1.37021	1.21225	0.051566				420	3.91135	3.1451	3.55889	3.02465	3.86848	3.50169	0.181708				420	2.66228	2.2673	4.3637	3.06976	3.49964	3.17253	0.361679

## Sheet: Figure 3
Figure 3. Effects of various inhibitors on stromal NADPH and cytosolic ATP.
	Fig. 3(b) Stromal NADPH
		MCs			GCs
	No	Untreated	H202	Menadione	Untreated	H202	Menadione
	1	1.15029	1.02183	0.959146	1.35291	1.07297	1.08128
	2	1.10264	1.11681	0.971499	1.30837	1.06747	1.17224
	3	1.06084	1.02642	1.06897	1.30773	1.01188	1.03777
	4	1.17462	1.05407	1.06016	1.19409	1.02032	1.16989
	5	1.17462	1.05342	1.0536	1.36278	1.04915	1.13322
	AVERAGE	1.1326	1.05451	1.02268	1.30517	1.04436	1.11888
	SE	0.0222378	0.0169407	0.0236219	0.0299617	0.012265	0.0261233
	Fig. 3(d) Stromal NADPH
		MCs		GCs
	No	Untreated	6-AN	Untreated	6-AN
	1	1.14442	0.867488	1.26791	0.908213
	2	1.08312	0.850165	1.12122	0.886842
	3	1.17619	0.879798	1.08766	0.879376
	4	1.10935	0.989237	1.3286	0.861023
	5	1.19096	0.934334	1.07199	0.938269
	AVERAGE	1.14081	0.904204	1.17548	0.894745
	SE	0.0201211	0.0254974	0.0516506	0.0132506
	Fig. 3(f) Cytosolic MgATP2-
		MCs					GCs
	No	Untreated	Rotenone	TTFA	Rotenone +TTFA	Oligomycin	Untreated	Rotenone	TTFA	Rotenone +TTFA	Oligomycin
	1	2.24211	1.8354	1.71559	1.6144	1.22188	2.17265	1.83009	1.76296	1.32731	1.01925
	2	2.22641	1.93885	1.95762	1.59422	1.07664	2.03524	1.84082	1.76982	1.59545	1.0125
	3	2.12134	1.72815	1.8557	1.74406	1.16735	2.01059	1.6959	1.89658	1.40947	0.967646
	AVERAGE	2.19662	1.83413	1.84297	1.65089	1.15529	2.07283	1.78894	1.80979	1.44408	0.999799
	SE	0.0379103	0.0608283	0.0701576	0.0469474	0.0423594	0.0504165	0.0466211	0.043443	0.0793149	0.0161938

## Sheet: Figure 4
Figure 4. Guard cell chloroplasts import ATP via the plastidial ATP/ADP translocator NTT1
	Fig. 4(a) Relative transcript levels																Fig. 4(c) Isolated guard cell chloroplasts (GCCs) and mesophyll cell chloroplasts (MCCs)
	Raw CT means of technical triplicates																	MCCs		GCCs
		Experiment	Replicate	ACT2	NTT1	NTT2	Experiment	Replicate	ACT2	NTT1	NTT2						No	0 mM ATP	5 mM ATP	0 mM ATP	5 mM ATP
	WT Leaves	1	1	21.79	23.03	21.82	2	1	22.43	22.86	21.86						1	1.4869	1.1545	2.1902	2.22361
			2	20.98	22.57	20.89		2		23.05	22.08						2	1.65603	1.86993	1.70725	1.93335
			3	21.59	22.47	21.47		3		22.65	21.62						3	1.67943	0.672656	1.41065	2.24968
	WT Guard Cells	1	1	24	22.81	23.27	2	1	24.73	22.85	23.86						4	1.3194	1.24591	1.38411	2.19029
			2	24.62	22.88	23.74		2		23.03	23.75						5	0.768555	1.35565	2.28176	2.18858
			3	24.43	23.07	23.86		3		22.52	23.45						6	1.39268	0.873439	1.9968	2.86914
																	7	0.969777	1.00675	1.34409	2.96747
	Calculated NTT1 and NTT2 transcript levels in guard cells relative to leaves after normalization against ACT2																8	1.2324	0.72368	2.06544	2.98536
		Experiment	Fold change	NTT1	NTT2	Experiment	Fold change	NTT1	NTT2	Experiment	Fold change	NTT1	NTT2				9	1.37644	0.756303	1.66838	2.52211
		1		6.37	1.59	2		5.1	1.38	Entire Dataset		6.32	1.64				10	1.12393	1.78438	1.53367	2.6345
																	11	0.699312	0.688221	1.31489	3.13062
																	12	0.892857	0.792638	1.52867	1.78312
																	13	1.04969	0.862442	1.07682	1.62042
																	14	0.704993	0.865076	1.16579	1.63629
																	15	0.708809	1.54329	1.76386	2.11035
																	16	0.644836	0.745883	1.61552	2.15263
																	17	0.756134	0.701265	1.39542	2.38067
																	18	0.686974	0.653071	2.57816	1.62742
																	19	0.680204	0.695558	1.26758	1.32974
																	20	0.683565	0.71809	1.12698	1.79203
																	21	0.943428	0.63169	1.14297	2.09554
																	22	0.811763	1.38229	1.51454	2.66001
																	23	0.69641	0.724677	1.73184	1.85461
																	24	0.775964	0.704819		1.74106
																	25	0.734071	0.701074		2.48986
																	26	0.71809	0.660794		1.66007
																	27	0.703479	0.657159		1.92125
																	28	0.841078	0.689145		1.73241
																	29	0.85816	0.673083		1.33057
																	30	0.866303	0.675858
																	31	0.642826	0.790126
																	32	0.751467	0.812094
																	33	0.731295	0.736472
																	34	0.660585	0.840894
																	35	0.694351	0.793484
																	36	0.760032	0.728896
																	37	0.889669	0.735846
																	38	0.766995	0.653103
																	39	1.08121	0.778498
																	40	0.687927	0.775001
																	41	0.71991	0.733156
																	42	0.822563	0.666477
																	43	0.768955	0.74501
																	44	0.762247	0.750374
																	45	0.780198	0.76133
																	46	0.985312	0.801028
																	47	0.807817	0.693044
																	48	0.727722	0.77359
																	49	0.897144	0.823947
																	50	0.926778	0.794205
																	51	0.697182	0.767301
																	52	1.00401
																	53	0.748706
																	54	0.691172
																	55	0.793775
																	56	0.628633
																	57	0.736625
																	58	0.874584
																	59	0.991527
																	60	0.828221
																	61	0.816862
																	62	0.787652
																	63	0.802466
																	64	0.722671
																	65	0.637684
																	66	0.651517
																	67	0.701986
																	68	0.773007
																	69	0.78024
																	70	0.76709
																	71	0.916448
																	72	1.26475
																	73	0.748832
																	74	0.756538
																	75	0.690833
																	76	0.812244
																	77	1.47785
																	78	0.590345
																	79	0.735312
																	80	0.611154
																	81	0.790867
																	82	0.717925
																	83	0.694318
																	Average	0.850237	0.846337	1.60023	2.13147
																	SE	0.00283097	0.00546989	0.0173367	0.0170589

## Sheet: Figure 5
Figure 5. NTT is important for GC starch synthesis and stomatal opening.
																														Fig. 5(d) gs (mmol m-2 s-1)
	Fig. 5(a) Basal MgATP2– Venus/CFP ratio in cytosolic and plastid stroma of GCs and MCs																Fig. 5(c) GC starch content of wild-type, ntt1 and ntt2 plants.													WT							ntt1							ntt2
		EoN				2h				8h								EoN			2h			8h						Time (min)	1	2	3	AVERAGE	SE		Time (min)	1	2	3	AVERAGE	SE		Time (min)	1	2	3	AVERAGE	SE
		GCs		MCs		GCs		MCs		GCs		MCs					No	WT	ntt1	ntt2	WT	ntt1	ntt2	WT	ntt1	ntt2				1	69.7454	103.773	78.654	84.0576	10.1878		1	40.9561	49.376	57.436	49.256	4.75772		1	93.9292	78.7885	97.2951	90.0043	5.69143
	No	Chloroplast	Cytosol	Chloroplast	Cytosol	Chloroplast	Cytosol	Chloroplast	Cytosol	Chloroplast	Cytosol	Chloroplast	Cytosol				1	48.711	22.779	36.933	19.701	23.272	12.863	58.622	20.371	30.085				2	69.3194	104.202	78.7121	84.0779	10.4211		2	40.751	50.2723	56.8502	49.2912	4.67324		2	92.5237	78.289	97.0999	89.3042	5.66382
	1	1.55909	1.99595	1.61017	2.12903	1.27383	1.98601	1.34487	2.15743	1.56447	1.91154	1.31289	2.27592				2	48.516	20.593	27.433	18.825	22.694	11.468	58.487	20.145	29.33				3	69.0014	104.841	78.7136	84.1855	10.7017		3	40.4877	50.8054	55.9463	49.0798	4.54516		3	96.2797	78.2834	97.2053	90.5895	6.15884
	2	1.76886	2.00083	1.70326	2.2859	1.32249	1.98078	1.49663	2.24437	1.56392	1.72403	1.30606	2.05828				3	47.352	19.944	26.854	17.812	21.498	11.369	57.536	17.655	27.812				4	69.3176	104.633	78.7377	84.2294	10.558		4	40.2269	51.375	55.733	49.1116	4.61706		4	99.2065	77.9835	97.3211	91.5037	6.78198
	3	1.59519	1.84644	1.62038	2.26769	1.41081	1.91594	1.4318	2.18706	1.46841	1.98653	1.33754	2.23515				4	43.893	18.856	25.449	17.319	17.194	10.714	53.179	17.577	26.507				5	69.2173	105.798	78.4747	84.4965	10.9807		5	39.7188	51.3721	56.4982	49.1964	4.96443		5	97.748	77.8104	97.776	91.1115	6.65054
	4	1.82824	1.95223	1.53509	2.41845	1.17664	1.92008	1.45363	2.2703	1.65728	1.99202	1.30181	1.85804				5	43.637	17.061	23.581	16.776	16.479	10.023	50.056	15.92	26.321				6	68.9918	107.267	79.5566	85.2717	11.4125		6	39.3304	51.5835	55.7659	48.8933	4.93153		6	95.3853	76.5264	97.8346	89.9154	6.73174
	5	1.74244	2.07734	1.58767	2.21346	1.42367	2.22353	1.47817	2.29466	1.53443	2.01725	1.43872	2.10183				6	43.164	16.446	23.464	15.652	15.116	9.801	49.228	14.057	25.824				7	68.6593	107.102	79.8766	85.2128	11.4138		7	39.0877	51.3581	55.6968	48.7142	4.97356		7	92.9675	76.0533	97.6152	88.8786	6.55151
	Average	1.69876	1.97456	1.61131	2.26291	1.32149	2.00527	1.44102	2.23076	1.5577	1.92627	1.3394	2.10585				7	42.72	15.123	22.614	15.283	14.204	9.591	48.476	14.018	25.037				8	68.6144	106.786	79.0739	84.8247	11.3881		8	38.5699	51.1959	55.9579	48.5746	5.18779		8	98.051	74.6416	97.3721	90.0216	7.69247
	SE	0.0518752	0.037831	0.027302	0.047493	0.0456477	0.0565003	0.0264211	0.0256116	0.0304266	0.0535486	0.0255884	0.0739372				8	39.502	14.721	22.034	14.011	14.018	8.85	48.13	13.42	24.586				9	68.7456	107.432	79.2519	85.1431	11.5497		9	38.8553	51.2123	55.7006	48.5894	5.03658		9	96.1093	74.5046	96.9694	89.1945	7.34911
																	9	37.173	13.529	21.833	13.245	13.881	8.838	47.97	13.165	24.269				10	68.247	107.227	79.5175	84.9972	11.5814		10	38.3113	50.2856	55.4274	48.0081	5.07051		10	94.551	74.3148	96.8715	88.5791	7.16355
																	10	36.551	13.161	21.254	12.653	13.822	8.641	47.709	12.146	22.605				11	69.8676	110.607	90.304	90.2594	11.7604		11	38.3988	49.7435	55.9312	48.0245	5.13363		11	92.1916	75.0109	102.735	89.9791	8.07934
																	11	36.462	12.442	17.628	11.566	12.685	8.505	44.044	11.744	21.675				12	71.2837	115.947	94.4971	93.9092	12.8964		12	38.6204	50.4313	57.6642	48.9053	5.55019		12	93.9619	76.4603	105.435	91.9523	8.42436
																	12	35.65	11.684	17.25	11.122	11.852	8.159	43.995	11.508	21.557				13	73.4289	119.808	97.9676	97.0682	13.3961		13	39.7423	52.4243	58.8703	50.3456	5.61874		13	94.5474	76.2885	108.006	92.9474	9.191
	Fig. 5(a) P values																13	33.44	11.449	17.156	10.147	11.783	8.159	43.549	10.784	19.959				14	75.2254	125.374	98.0188	99.5395	14.4967		14	41.105	54.6634	60.2872	52.0185	5.69316		14	96.0619	77.9811	111.964	95.3355	9.81662
	Treatment		P value)	Treatment		P value)	Treatment		P value)								14	32.764	10.327	17.13	9.406	11.548	7.691	43.069	10.459	19.949				15	77.7142	131.542	95.0422	101.433	15.8638		15	42.7035	57.4175	61.9046	54.0085	5.79901		15	98.323	79.5129	116.608	98.148	10.7088
																	15	30.079	10.279	16.268	9.184	11.126	7.518	42.476	10.019	19.929				16	79.3119	138.208	94.1335	103.885	17.6871		16	44.5022	60.3495	63.254	56.0353	5.82716		16	100.945	82.4698	119.939	101.118	10.8168
	0 h Cytosol AT1.03 MCs	2 h Cytosol AT1.03 MCs	0.999995	2 h Cytosol AT1.03 MCs	2h Cytosol AT1.03 GCs	0.0331871	8 h Cytosol AT1.03 MCs	2 h Cytosol AT1.03 MCs	0.698179								16	29.618	10.113	16.023	9.184	10.528	7.456	42.254	8.951	19.459				17	81.7778	144.98	93.8677	106.875	19.3694		17	46.4532	63.9937	64.5771	58.3413	5.94644		17	103.364	85.1462	124.38	104.297	11.3355
		2h Cytosol AT1.03 GCs	0.00778778		8 h Cytosol AT1.03 MCs	0.698179		2h Cytosol AT1.03 GCs	0.900124								17	29.405	9.83	15.324	7.888	8.793	6.974	42.081	8.911	19.077				18	83.7819	152.766	94.1491	110.232	21.4765		18	48.2079	67.5114	66.2932	60.6708	6.24137		18	105.854	87.7701	127.867	107.164	11.5934
		8h Cytosol AT1.03 MCs	0.364101		8h Cytosol AT1.03 GCs	0.00075364		8h Cytosol AT1.03 GCs	0.188829								18	28.942	9.676	15.319	7.111	8.293	6.9	41.525	8.675	17.95				19	86.1953	161.525	94.2927	114.004	23.875		19	50.176	70.8395	67.6913	62.9023	6.42769		19	108.286	90.8957	131.477	110.22	11.7547
		8h Cytosol AT1.03 GCs	0.000137405		2h Chloroplast AT1.03 MCs	8.2967e-13		2h Chloroplast AT1.03 MCs	3.27094e-12								19	28.143	9.098	13.776	6.777	7.823	5.951	40.23	8.578	17.322				20	88.3145	168.288	94.7456	117.116	25.6531		20	51.949	74.633	68.7286	65.1036	6.79452		20	109.997	94.7722	135.335	113.368	11.8301
		2h Chloroplast AT1.03 MCs	8.26117e-13		2h Chloroplast AT1.03 GCs	8.25118e-13		2h Chloroplast AT1.03 GCs	8.3078e-13								20	26.874	8.601	12.819	6.74	6.627	5.32	37.218	8.127	17.243				21	92.7757	175.981	93.3078	120.688	27.6468		21	54.464	79.422	69.7888	67.8916	7.26693		21	111.695	100.144	140.165	117.335	11.8924
		2h Chloroplast AT1.03 GCs	8.25118e-13		8h Chloroplast AT1.03 MCs	8.25118e-13		8h Chloroplast AT1.03 MCs	8.3944e-13								21	26.827	8.566	12.074	6.679	6.421	4.815	36.439	7.607	17.068				22	97.6441	186.463	95.511	126.539	29.9682		22	56.8869	84.0041	71.0597	70.6502	7.83073		22	113.799	108.218	145.411	122.476	11.5802
		8h Chloroplast AT1.03 MCs	8.25118e-13		8h Chloroplast AT1.03 GCs	2.42839e-12		8h Chloroplast AT1.03 GCs	1.1582e-09								22	26.578	8.152	9.404	6.653	6.137	4.024	36.193	7.028	17.047				23	100.856	189.887	95.6027	128.782	30.5903		23	59.5697	88.6569	72.5518	73.5928	8.41288		23	116.815	111.278	148.195	125.429	11.4944
		8h Chloroplast AT1.03 GCs	1.13709e-12		0h Cytosol AT1.03 GCs	0.00833327		0h Cytosol AT1.03 GCs	0.6316								23	26.435	7.551	8.837	6.221	5.715	3.839	35.921	6.833	16.488				24	104.066	196.474	95.9074	132.149	32.2486		24	62.6437	93.0761	73.0153	76.245	8.93224		24	119.642	117.554	152.292	129.829	11.2472
		0h Cytosol AT1.03 GCs	0.00172477		0h Cytosol AT1.03 MCs	0.999995		0h Cytosol AT1.03 MCs	0.364101								24	26.222	7.431	8.531	6.061	5.607	3.753	35.341	6.724	16.253				25	102.783	199.782	96.0311	132.865	33.5149		25	64.5495	97.2955	72.9897	78.2782	9.81582		25	123.164	120.627	155.222	133.004	11.1327
		0h Chloroplast AT1.03 GCs	4.88121e-10		0h Chloroplast AT1.03 GCs	2.78805e-09		0h Chloroplast AT1.03 GCs	2.85327e-06								25	25.778	7.302	8.165	6.061	5.382	3.629	33.021	6.656	15.773				26	105.326	204.555	96.8895	135.59	34.5683		26	66.1467	99.6444	74.0246	79.9386	10.112		26	125.145	124.192	156.079	135.139	10.4736
		0h Chloroplast AT1.03 MCs	5.66103e-12		0h Chloroplast AT1.03 MCs	2.65942e-11		0h Chloroplast AT1.03 MCs	2.1878e-08								26	25.777	6.864	8.116	5.654	4.833	3.482	32.577	5.764	15.469				27	108.471	208.346	98.2187	138.345	35.1251		27	68.4091	104.221	75.1713	82.6004	10.9851		27	126.131	129.457	160.705	138.764	11.0125
	Treatment		P value)	Treatment		P value)	Treatment		P value)								27	23.947	6.51	8.034	5.233	4.049	3.308	31.984	5.441	15.068				28	112.022	213.569	99.5824	141.725	36.1014		28	71.0611	107.58	76.6345	85.092	11.3587		28	128.16	132.524	164.823	141.836	11.5624
																	28	23.84	6.498	7.845	4.925	3.509	3.086	30.995	4.823	14.979				29	115.691	215.01	99.8545	143.519	36.0367		29	73.6836	111.407	78.2927	87.7943	11.8809		29	130.733	139.436	169.008	146.392	11.5837
	0 h Cytosol AT1.03 GCs	2 h Cytosol AT1.03 MCs	0.00833327	2h Cytosol AT1.03 GCs	2 h Cytosol AT1.03 MCs	0.0331871	8h Cytosol AT1.03 GCs	2 h Cytosol AT1.03 MCs	0.00075364								29	23.502	6.356	7.357	4.703	2.529	3.074	30.786	4.49	14.802				30	118.408	225.546	100.947	148.3	38.9503		30	75.095	114.341	79.4059	89.6138	12.4259		30	132.215	142.635	171.492	148.781	11.7476
		2h Cytosol AT1.03 GCs	0.999997		8 h Cytosol AT1.03 MCs	0.900124		2h Cytosol AT1.03 GCs	0.980596								30	22.507	6.215	6.628	4.605	2.47	2.951	30.774	4.392	14.312				31	117.97	217.547	102.801	146.106	35.988		31	77.3134	115.834	80.3302	91.1593	12.3682		31	133.832	146.587	174.5	151.639	12.0087
		8h Cytosol AT1.03 MCs	0.6316		8h Cytosol AT1.03 GCs	0.980596		8h Cytosol AT1.03 MCs	0.188829								31	22.062	5.99	6.616	4.518	2.46	2.864	29.811	4.225	13.969				32	115.422	222.376	104.883	147.56	37.5315		32	79.0261	117.91	83.2867	93.4078	12.3129		32	135.252	148.474	177.626	153.784	12.5172
		8h Cytosol AT1.03 GCs	0.999729		2h Chloroplast AT1.03 MCs	4.85355e-10		2h Chloroplast AT1.03 MCs	3.65745e-08								32	21.635	5.672	6.246	4.197	1.882	2.716	29.391	4.216	13.969				33	114.123	221.839	105.064	147.009	37.5065		33	80.7526	118.522	84.973	94.7492	11.9487		33	137.01	150.774	178.687	155.49	12.2599
		2h Chloroplast AT1.03 MCs	2.56355e-09		2h Chloroplast AT1.03 GCs	1.75249e-12		2h Chloroplast AT1.03 GCs	5.65674e-11								33	19.949	5.47	5.907	4.048	1.617	2.703	28.219	3.941	13.96				34	113.814	223.719	107.598	148.377	37.7135		34	82.4371	119.232	85.2936	95.6544	11.8178		34	138.653	154.647	180.562	157.954	12.2106
		2h Chloroplast AT1.03 GCs	5.30542e-12		8h Chloroplast AT1.03 MCs	3.14382e-12		8h Chloroplast AT1.03 MCs	1.44999e-10								34	19.094	5.104	5.654	3.296	1.53	2.518	27.936	3.421	13.959				35	114.338	226.144	107.196	149.226	38.5144		35	83.4922	119.594	86.4108	96.4992	11.5784		35	140.881	155.341	181.798	159.34	11.98
		8h Chloroplast AT1.03 MCs	1.21634e-11		8h Chloroplast AT1.03 GCs	2.97991e-07		8h Chloroplast AT1.03 GCs	2.41165e-05								35	18.098	5.057	5.576	2.79	1.157	2.308	27.812	3.225	13.91				36	114.316	228.258	108.709	150.428	38.949		36	83.9048	118.329	88.1659	96.7998	10.8345		36	141.488	157.133	187.299	161.973	13.4441
		8h Chloroplast AT1.03 GCs	1.65469e-06		0h Cytosol AT1.03 GCs	0.999997		0h Cytosol AT1.03 GCs	0.999729								36	16.569	4.596	5.553	2.518	1.157	2.271	27.392	2.931	13.518				37	114.623	232.609	109.225	152.152	40.2586		37	84.6663	116.621	87.9131	96.4003	10.1539		37	141.75	159.454	188.52	163.241	13.6335
		0h Cytosol AT1.03 MCs	0.00172477		0h Cytosol AT1.03 MCs	0.00778778		0h Cytosol AT1.03 MCs	0.000137405								37	16.444	4.56	5.32	2.407	0.774	2.185	26.835	2.685	13.224				38	111.798	230.463	110.667	150.976	39.745		38	83.9753	114.231	87.3126	95.1731	9.57774		38	142.434	157.79	190.023	163.416	14.0228
		0h Chloroplast AT1.03 GCs	0.00323279		0h Chloroplast AT1.03 GCs	0.00067869		0h Chloroplast AT1.03 GCs	0.030449								38	16.332	4.549	4.925	2.37	0.539	2	26.812	2.382	12.783				39	111.787	229.957	114.052	151.932	39.018		39	82.731	112.025	88.2559	94.3373	8.98652		39	141.972	156.775	188.414	162.387	13.6969
		0h Chloroplast AT1.03 MCs	3.23184e-05		0h Chloroplast AT1.03 MCs	5.9235e-06		0h Chloroplast AT1.03 MCs	0.000435919								39	15.484	3.674	4.702	2.358	0	1.926	26.762	2.098	12.597				40	112.592	219.723	113.687	148.667	35.5294		40	82.6021	112.024	89.4489	94.6918	8.88884		40	141.953	158.914	186.462	162.443	12.9693
	Treatment		P value)	Treatment		P value)	Treatment		P value)								40	14.507	2.718	4.69	2.308	0	1.839	26.664	1.97	12.319				41	111.805	217.854	112.038	147.232	35.3109		41	82.4186	110.921	89.7691	94.3697	8.54347		41	143.071	159.764	188.5	163.778	13.267
																	41	14.24	2.564	4.024	2.197	0	1.728	26.49	1.921	12.135				42	111.894	212.371	115.091	146.452	32.9726		42	82.5936	109.768	89.635	93.9987	8.14225		42	143.569	160.876	190.503	164.982	13.7035
	0h Chloroplast AT1.03 MCs	2 h Cytosol AT1.03 MCs	2.65942e-11	2h Chloroplast AT1.03 MCs	2 h Cytosol AT1.03 MCs	8.2967e-13	8h Chloroplast AT1.03 MCs	2 h Cytosol AT1.03 MCs	8.25118e-13								42	13.546	2.517	3.792	1.79	0	1.518	26.034	1.539	12.127				43	113.028	207.661	115.016	145.235	31.2183		43	83.1536	107.284	89.9304	93.4561	7.18548		43	144.176	161.254	191.243	165.558	13.7564
		2h Cytosol AT1.03 GCs	5.9235e-06		2h Cytosol AT1.03 GCs	4.85355e-10		2h Cytosol AT1.03 GCs	3.14382e-12								43	13.405	2.422	3.678	1.592	0	1.271	25.848	1.431	12.107				44	114.021	202.583	114.812	143.806	29.3898		44	82.6057	105.628	90.5819	92.9385	6.74959		44	144.459	162.698	190.675	165.944	13.4399
		8h Cytosol AT1.03 MCs	2.1878e-08		8h Cytosol AT1.03 MCs	3.27094e-12		8h Cytosol AT1.03 MCs	8.3944e-13								44	12.729	2.351	3.332	1.185	0	1.173	25.169	1.068	11.557				45	114.642	198.304	117.626	143.524	27.4036		45	82.09	104.28	91.3158	92.562	6.43602		45	144.807	163.769	191.289	166.622	13.4939
		8h Cytosol AT1.03 GCs	0.000435919		8h Cytosol AT1.03 GCs	3.65745e-08		8h Cytosol AT1.03 GCs	1.44999e-10								45	12.374	1.902	3.209	1.148	0	1.124	24.356	1	10.881				46	115.952	198.446	115.564	143.321	27.563		46	81.7799	103.289	91.6946	92.2544	6.21538		46	144.986	164.549	193.16	167.565	13.9881
		2h Chloroplast AT1.03 MCs	0.252042		2h Chloroplast AT1.03 GCs	0.7514		2h Chloroplast AT1.03 MCs	0.893866								46	11.502	1.536	3.012	0.876	0	1.099	23.614	0.912	10.49				47	116.734	196.491	113.129	142.118	27.2064		47	81.9132	103.291	91.4411	92.215	6.18329		47	144.937	166.206	193.138	168.094	13.9464
		2h Chloroplast AT1.03 GCs	0.00160029		8h Chloroplast AT1.03 MCs	0.893866		2h Chloroplast AT1.03 GCs	1								47	10.009	0.933	2.864	0.296	0	0.963	22.207	0.882	10.048				48	117.45	195.51	115.821	142.927	26.2958		48	82.0128	104.417	92.2334	92.8877	6.47577		48	145.739	166.642	193.714	168.698	13.8873
		8h Chloroplast AT1.03 MCs	0.00391349		8h Chloroplast AT1.03 GCs	0.777973		8h Chloroplast AT1.03 GCs	0.044872								48	9.529	0	2.694	0	0	0.889	21.701	0.657	9.45				49	116.897	201.607	117.179	145.228	28.1897		49	81.8926	105.535	93.2449	93.5576	6.8269		49	145.792	166.513	193.769	168.691	13.8926
		8h Chloroplast AT1.03 GCs	0.999274		0h Cytosol AT1.03 GCs	2.56355e-09		0h Cytosol AT1.03 GCs	1.21634e-11								49	8.711	0	2.422	0	0	0.889	21.441	0.284	8.019				50	116.036	205.908	118.07	146.672	29.6243		50	81.6588	105.83	92.916	93.4683	6.98313		50	145.957	169.848	195.574	170.46	14.3262
		0h Cytosol AT1.03 GCs	3.23184e-05		0h Cytosol AT1.03 MCs	8.26117e-13		0h Cytosol AT1.03 MCs	8.25118e-13								50	8.431	0	0.757	0	0	0.876	20.973	0	7.499				51	113.801	210.493	119.092	147.795	31.3861		51	81.0115	106.696	92.5811	93.4294	7.42651		51	146.633	166.849	196.995	170.159	14.6322
		0h Cytosol AT1.03 MCs	5.66103e-12		0h Chloroplast AT1.03 GCs	0.00774889		0h Chloroplast AT1.03 GCs	3.99805e-05								51	7.734	0	0.307	0	0	0.815	20.775	0	6.127				52	114.509	212.159	121.728	149.465	31.4161		52	81.5324	106.702	93.4393	93.8911	7.26922		52	145.907	168.016	200.653	171.525	15.901
		0h Chloroplast AT1.03 GCs	0.959482		0h Chloroplast AT1.03 MCs	0.252042		0h Chloroplast AT1.03 MCs	0.00391349								52	5.369	0	0	0	0	0.766	19.454	0	6.088				53	115.659	214.147	120.898	150.235	31.9919		53	82.0989	106.066	95.2408	94.4687	6.92958		53	145.1	170.11	201.173	172.128	16.2182
	Treatment		P value)	Treatment		P value)	Treatment		P value)								53	2.774	0	0	0	0	0.741	18.109	0	5.235				54	116.388	218.901	120.899	152.063	33.4444		54	82.7155	107.253	95.3969	95.1216	7.08458		54	146.106	171.386	207.784	175.092	17.9009
																	54	1.913	0	0	0	0	0.679	17.023	0	4.794				55	117.104	227.062	119.596	154.587	36.2444		55	83.4862	107.022	95.0038	95.1706	6.79461		55	147.528	171.434	214.33	177.764	19.5421
	0h Chloroplast AT1.03 GCs	2 h Cytosol AT1.03 MCs	2.78805e-09	2h Chloroplast AT1.03 GCs	2 h Cytosol AT1.03 MCs	8.25118e-13	8h Chloroplast AT1.03 GCs	2 h Cytosol AT1.03 MCs	2.42839e-12								55	0	0	0	0	0	0.395	16.504	0	4.629				56	118.93	225.852	123.614	156.132	34.886		56	84.144	106.817	96.4853	95.8155	6.55374		56	148.428	176.124	217.517	180.69	20.0746
		2h Cytosol AT1.03 GCs	0.00067869		2h Cytosol AT1.03 GCs	1.75249e-12		2h Cytosol AT1.03 GCs	2.97991e-07								56	0	0	0	0	0	0	14.59	0	2.146				57	119.378	225.829	121.998	155.735	35.0553		57	84.6174	106.52	101.041	97.3928	6.58057		57	149.248	173.939	221.772	181.653	21.2884
		8h Cytosol AT1.03 MCs	2.85327e-06		8h Cytosol AT1.03 MCs	8.3078e-13		8h Cytosol AT1.03 MCs	1.1582e-09								57		0	0	0		0	13.752	0	2.107				58	119.691	223.065	122.774	155.177	33.9559		58	85.595	105.824	106.54	99.3195	6.86534		58	150.265	175.479	223.801	183.182	21.5747
		8h Cytosol AT1.03 GCs	0.030449		8h Cytosol AT1.03 GCs	5.65674e-11		8h Cytosol AT1.03 GCs	2.41165e-05								58		0		0		0	12.48	0	1.49				59	119.037	224.255	122.284	155.192	34.5444		59	85.9617	105	108.752	99.9044	7.05498		59	151.452	176.767	225.982	184.733	21.8807
		2h Chloroplast AT1.03 MCs	0.00774889		2h Chloroplast AT1.03 MCs	0.7514		2h Chloroplast AT1.03 MCs	0.777973								59		0		0		0	12.109						60	119.207	220.575	119.068	152.95	33.8126		60	86.607	103.603	108.037	99.4158	6.5311		60	151.721	179.154	230.859	187.244	23.2007
		2h Chloroplast AT1.03 GCs	1.49238e-05		8h Chloroplast AT1.03 MCs	1		2h Chloroplast AT1.03 GCs	0.0208244								60		0		0		0	11.603						61	119.842	221.736	121.914	154.497	33.6245		61	87.6361	103.246	106.53	99.1373	5.82824		61	152.383	180.367	235.339	189.363	24.3661
		8h Chloroplast AT1.03 MCs	3.99805e-05		8h Chloroplast AT1.03 GCs	0.0208244		8h Chloroplast AT1.03 MCs	0.044872								61				0			10.739						62	119.85	218.793	120.925	153.19	32.8034		62	88.3394	101.874	106.382	98.8652	5.42139		62	151.902	180.272	236.111	189.428	24.7366
		8h Chloroplast AT1.03 GCs	0.526601		0h Cytosol AT1.03 GCs	5.30542e-12		0h Cytosol AT1.03 GCs	1.65469e-06								62				0			6.752						63	117.063	215.281	125.146	152.497	31.4791		63	88.0627	100.87	104.718	97.8834	5.03449		63	150.468	181.676	238.566	190.237	25.7896
		0h Cytosol AT1.03 GCs	0.00323279		0h Cytosol AT1.03 MCs	8.25118e-13		0h Cytosol AT1.03 MCs	1.13709e-12								63				0									64	117.069	213.692	121.705	150.822	31.4635		64	88.345	99.2812	104.281	97.3024	4.70555		64	150.164	180.069	237.101	189.111	25.5005
		0h Cytosol AT1.03 MCs	4.88121e-10		0h Chloroplast AT1.03 GCs	1.49238e-05		0h Chloroplast AT1.03 GCs	0.526601								64				0									65	118.038	212.355	124.509	151.634	30.418		65	89.7692	97.9151	103.341	97.0083	3.94389		65	148.526	179.652	232.465	186.881	24.4994
		0h Chloroplast AT1.03 MCs	0.959482		0h Chloroplast AT1.03 MCs	0.00160029		0h Chloroplast AT1.03 MCs	0.999274								65				0									66	118.117	215.768	129.177	154.354	30.8728		66	90.4738	97.862	103.689	97.3416	3.82376		66	148.497	178.133	225.218	183.949	22.3375
																	66				0									67	117.86	221.441	130.178	156.493	32.6682		67	91.1746	97.65	104.287	97.7037	3.78521		67	148.419	179.538	222.211	183.39	21.3888
																	AVERAGE	23.3294	6.81287	10.1827	5.25895	5.91079	4.15013	31.6649	6.15131	15.2568				68	118.311	219.424	135.663	157.799	31.2168		68	91.6746	97.4391	105.295	98.1364	3.94742		68	148.679	180.629	219.766	183.025	20.5559
																	SE	0.230678	0.100351	0.153639	0.0859521	0.11928	0.0601335	0.206929	0.0982384	0.120402				69	119.177	223.06	134.922	159.053	32.3246		69	91.5674	96.7658	105.957	98.0968	4.20693		69	148.954	180.643	218.841	182.813	20.2038
																														70	120.962	225.444	132.3	159.569	33.1001		70	91.6644	95.9236	106.738	98.1087	4.48641		70	148.682	183.066	218.068	183.272	20.0302
																														71	121.426	230.621	132.318	161.455	34.7257		71	91.4581	95.3573	105.093	97.3028	4.05451		71	148.681	184.377	216.363	183.14	19.548
																														72	123.427	228.698	132.211	161.445	33.7218		72	91.0506	94.0732	103.954	96.3592	3.89627		72	148.181	184.792	214.388	182.454	19.1481
																														73	123.245	228.811	131.259	161.105	33.932		73	90.8346	93.2728	105.258	96.455	4.45724		73	147.865	184.077	211.969	181.304	18.557
																														74	122.862	223.711	133.13	159.901	32.0423		74	88.8724	92.5242	105.707	95.7012	5.1127		74	148.001	185.505	210.853	181.453	18.2568
																														75	119.215	223.001	133.983	158.733	32.4156		75	86.885	91.6434	104.654	94.3942	5.31069		75	148.761	187.441	210.47	182.224	18.0036
																														76	116.19	223.368	135.334	158.297	33.0012		76	84.6893	91.3012	105.083	93.6911	6.00711		76	150.149	190.007	212.098	184.085	18.1267
																														77	116.521	217.972	139.437	157.976	30.7185		77	83.822	90.3859	105.923	93.3769	6.55292		77	149.378	194.817	212.103	185.433	18.7052
																														78	118.192	213.967	135.776	155.978	29.4351		78	82.831	89.4404	106.958	93.0763	7.1981		78	148.045	194.435	213.147	185.209	19.351
																														79	118.904	211.013	136.348	155.422	28.2482		79	82.0671	89.4677	106.687	92.7406	7.29311		79	148.254	193.907	208.837	183.666	18.2229
																														80	119.492	210.667	138.167	156.109	27.8066		80	81.5255	90.2038	106.304	92.6777	7.25907		80	147.71	194.177	205.849	182.579	17.7571
																														81	121.734	210.883	136.98	156.532	27.5293		81	81.2419	90.7295	107.941	93.3042	7.81419		81	147.604	193.073	204.629	181.769	17.4051
																														82	123.527	208.973	135.889	156.13	26.6615		82	80.8322	91.1886	108.437	93.4859	8.05116		82	147.579	191.698	205.27	181.516	17.4146
																														83	125.516	208.723	136.452	156.897	26.1046		83	80.7388	92.2115	109.395	94.1153	8.32704		83	148.238	187.367	206.363	180.656	17.1116
																														84	126.563	207.322	140.2	158.028	24.9595		84	80.7246	92.4684	107.359	93.5173	7.70657		84	148.042	185.625	205.164	179.61	16.7618
																														85	128.081	206.379	139.928	158.129	24.3659		85	80.2104	93.3477	107.714	93.7574	7.94224		85	148.46	183.337	205.629	179.142	16.6361
																														86	128.84	206.213	139.494	158.182	24.2115		86	79.7788	93.9318	109.244	94.3182	8.50805		86	148.245	180.641	206.402	178.429	16.8251
																														87	127.735	204.72	140.095	157.517	23.8697		87	79.669	94.0121	110.483	94.7214	8.90229		87	148.561	177.444	210.455	178.82	17.8806
																														88	124.36	201.442	138.498	154.767	23.6917		88	78.5615	93.8812	110.193	94.2118	9.13264		88	149.019	175.68	208.891	177.864	17.3179
																														89	124.769	203.094	137.834	155.232	24.2263		89	78.5755	94.233	110.65	94.4861	9.25986		89	149.169	175.885	210.222	178.425	17.6703
																														90	126.45	198.975	138.337	154.587	22.4574		90	78.6543	93.0625	109.91	93.8757	9.032		90	148.189	178.056	215.326	180.524	19.42
																														91	127.303	196.394	140.907	154.868	21.1312		91	78.8253	93.6604	109.682	94.0558	8.90961		91	148.058	176.474	217.396	180.643	20.1243
																														92	126.999	194.687	142.06	154.582	20.5183		92	78.8521	93.6116	110.378	94.2807	9.10695		92	148.838	176.451	212.334	179.208	18.3815
																														93	127.5	193.49	143.705	154.899	19.8547		93	79.1891	94.359	109.9	94.4827	8.86572		93	149.584	177.271	210.828	179.228	17.7069
																														94	127.053	191.878	146.554	155.161	19.2019		94	79.3087	93.4979	110.17	94.3255	8.91844		94	150.232	177.68	211.296	179.736	17.6577
																														95	127.328	192.945	147.583	155.952	19.3986		95	79.4754	93.1906	109.559	94.0749	8.6955		95	150.665	178.535	212.643	180.614	17.9217
																														96	127.6	194.197	147.151	156.316	19.7634		96	79.2107	93.0275	108.51	93.5827	8.46253		96	150.607	179.533	211.954	180.698	17.7191
																														97	128.862	191.698	147.984	156.181	18.5965		97	79.5002	92.246	108.538	93.428	8.40321		97	151.124	179.673	212.253	181.017	17.6592
																														98	129.385	190.525	147.278	155.729	18.1482		98	79.3558	91.9228	109.189	93.4892	8.64767		98	151.107	182.728	211.991	181.942	17.5803
																														99	129.171	190.772	149.801	156.581	18.1032		99	79.5745	91.8909	107.981	93.1489	8.22446		99	151.945	184.13	213.305	183.127	17.7201
																														100	126.44	187.263	145.063	152.922	17.9925		100	78.2257	91.037	108.196	92.4861	8.68186		100	152.584	183.005	212.622	182.737	17.332
																														101	124.626	186.925	141.201	150.917	18.6288		101	77.8311	90.8831	107.344	92.0194	8.53856		101	152.429	184.503	212.806	183.246	17.4409
																														102	125.284	183.859	137.914	149.019	17.7974		102	77.3258	90.6378	108.024	91.9957	8.88768		102	151.59	184.81	213.86	183.42	17.9892
																														103	124.946	180.238	135.355	146.846	16.9639		103	76.753	88.5533	109.582	91.6295	9.60099		103	150.479	184.849	214.761	183.363	18.5715
																														104	125.967	176.577	136.235	146.26	15.4456		104	76.4623	87.6301	109.866	91.3194	9.8176		104	151.239	182.163	209.328	180.91	16.7807
																														105	126.114	172.205	136.26	144.859	13.9827		105	76.6368	87.1194	111.605	91.7872	10.3608		105	150.914	183.565	206.915	180.465	16.2403
																														106	128.001	169.231	135.426	144.22	12.6883		106	76.7758	87.748	112.805	92.4429	10.6623		106	150.089	184.984	212.967	182.68	18.1876
																														107	127.629	165.342	135.032	142.668	11.5368		107	77.3422	86.8028	112.486	92.2105	10.4994		107	150.376	184.343	210.65	181.79	17.4464
																														108	128.182	162.655	136.218	142.352	10.4132		108	77.8993	86.2863	114.154	92.7797	10.9578		108	150.356	186.146	210.415	182.306	17.4437
																														109	128.826	159.728	137.556	142.037	9.19762		109	77.4786	85.7189	112.891	92.0294	10.6985		109	151.264	187.389	209.933	182.862	17.0869
																														110	129.633	156.23	139.159	141.674	7.78018		110	77.5527	86.2473	117.844	93.8815	12.2415		110	153.4	186.533	210.603	183.512	16.582
																														111	130.53	154.729	138.251	141.17	7.13636		111	77.5262	86.1463	116.248	93.3067	11.7372		111	154.012	188.137	211.697	184.615	16.745
																														112	128.771	155.94	138.46	141.057	7.94984		112	77.0839	86.4517	115.693	93.076	11.6271		112	154.141	187.431	211.074	184.215	16.5136
																														113	126.391	160.025	139.249	141.888	9.79858		113	75.6123	86.231	115.53	92.4576	11.9363		113	155.119	187.872	210.459	184.483	16.0649
																														114	130.155	162.701	140.273	144.376	9.61662		114	75.9765	86.2647	115.214	92.4852	11.7463		114	155.904	188.993	208.831	184.576	15.4375
																														115	134.024	164.248	140.629	146.3	9.1741		115	76.5935	85.173	114.878	92.2149	11.5992		115	155.249	191.258	210.103	185.537	16.0912
																														116	134.452	168.489	140.023	147.655	10.5406		116	76.4416	84.2328	113.156	91.2767	11.1684		116	154.738	189.563	209.352	184.551	15.9635
																														117	136.263	170.512	141.012	149.262	10.7129		117	76.285	84.8147	112.335	91.1449	10.8774		117	156.935	187.043	204.462	182.813	13.882
																														118	138.677	171.195	140.115	149.996	10.6079		118	76.3534	84.7095	112.006	91.023	10.7652		118	158.607	188.148	202.621	183.125	12.9518
																														119	141.075	173.348	139.43	151.284	11.0419		119	76.5062	85.0485	113.249	91.6014	11.1014		119	159.764	188.584	204.841	184.396	13.1798
																														120	145.876	175.36	146.671	155.969	9.69806		120	76.5903	85.0428	113.362	91.6651	11.1195		120	160.394	190.13	206.294	185.606	13.4419
																														121	148.63	176.921	156.057	160.536	8.46824		121	76.229	84.6869	112.694	91.2034	11.0193		121	160.289	191.887	207.812	186.663	13.9652
																														122	150.73	176.472	165.464	164.222	7.45709		122	76.615	84.1409	113.705	91.4869	11.3194		122	160.019	190.697	207.986	186.234	14.0255
																														123	151.935	177.122	171.358	166.805	7.61886		123	77.0234	83.8163	113.834	91.5581	11.3095		123	160.441	191.288	208.091	186.607	13.9529
																														124	147.721	176.843	178.994	167.853	10.0851		124	77.0229	83.3998	115.113	91.8454	11.7787		124	161.674	189.655	210.604	187.311	14.1736
																														125	141.958	179.396	183.481	168.278	13.2128		125	76.5297	82.9061	113.515	90.9835	11.415		125	163.23	191.191	211.015	188.479	13.8607
																														126	139.659	179.802	186.695	168.719	14.6656		126	76.429	83.7479	112.184	90.7871	10.9053		126	164.437	192.039	210.926	189.134	13.4983
																														127	137.658	181.584	188.581	169.274	15.9366		127	77.0958	83.7154	114.062	91.6245	11.3804		127	163.795	191.515	210.223	188.511	13.4863
																														128	138.297	182.175	191.482	170.651	16.3989		128	77.2052	82.2278	113.528	90.9869	11.3632		128	162.907	190.596	212.247	188.583	14.2787
																														129	139.281	181.005	192.134	170.807	16.087		129	77.3094	82.1163	112.143	90.5229	10.8987		129	163.425	192.949	206.295	187.556	12.666
																														130	139.675	179.2	188.726	169.2	15.0165		130	77.2594	82.6205	113.708	91.196	11.3619		130	163.618	192.569	205.784	187.324	12.4517
																														131	140.522	179.764	178.701	166.329	12.9072		131	77.49	82.7356	114.506	91.5774	11.5641		131	163.992	188.052	207.21	186.418	12.5025
																														132	140.65	177.706	172.1	163.485	11.5318		132	77.737	83.1605	114.441	91.7793	11.4382		132	162.559	189.472	206.882	186.304	12.8925
																														133	138.995	178.894	167.207	161.699	11.8427		133	77.9809	83.8388	115.318	92.3793	11.5935		133	162.464	188.212	209.305	186.66	13.5441
																														134	137.432	178.37	162.234	159.345	11.9055		134	78.2706	84.6626	116.128	93.0205	11.7003		134	162.908	187.411	212.413	187.577	14.2913
																														135	136.204	180.386	160.178	158.922	12.7698		135	78.5933	85.1207	117.15	93.6215	11.9144		135	163.094	189.157	213.413	188.555	14.5288
																														136	134.961	179.071	157.309	157.114	12.7339		136	78.6588	86.0147	117.174	93.949	11.8048		136	164.69	188.109	212.003	188.267	13.6582
																														137	132.022	179.787	157.012	156.274	13.7936		137	77.5688	86.1283	117.841	93.8459	12.2492		137	165.383	189.062	212.563	189.003	13.6199
																														138	133.079	179.51	157.721	156.77	13.4119		138	76.7299	86.3531	117.583	93.5553	12.3308		138	165.892	189.011	212.81	189.237	13.5446
																														139	134.122	180.755	157.461	157.446	13.4616		139	76.9078	86.6904	116.296	93.2982	11.8408		139	166.528	189.193	212.717	189.479	13.3342
																														140	134.796	181.272	156	157.356	13.4336		140	77.2388	86.629	114.706	92.8579	11.2553		140	164.873	189.476	213.866	189.405	14.1429
																														141	135.785	179.605	152.461	155.95	12.7696		141	76.9874	86.0125	112.89	91.9634	10.783		141	164.908	190.343	211.029	188.76	13.3375
																														142	136.37	182.198	150.616	156.395	13.5412		142	77.1437	86.8379	113.232	92.4045	10.7831		142	166.181	189.146	207.132	187.486	11.8506
																														143	137.888	182.623	148.379	156.297	13.5068		143	77.2636	86.2467	114.762	92.7574	11.3038		143	167.703	189.864	207.903	188.49	11.6252
																														144	138.421	182.756	148.507	156.561	13.4169		144	77.4956	86.1395	113.876	92.5037	10.9736		144	169.121	187.618	208.839	188.526	11.4745
																														145	138.362	185.514	148.144	157.34	14.3674		145	77.6385	85.7079	115.69	93.0123	11.5759		145	169.655	187.192	209.383	188.743	11.4945
																														146	138.098	186.664	147.531	157.431	14.8681		146	77.5483	85.5103	116.62	93.2262	11.9206		146	171.311	188.67	210.222	190.068	11.2543
																														147	139.118	186.284	149.744	158.382	14.2842		147	77.7065	85.4449	115.965	93.0389	11.6789		147	171.693	188.263	211.26	190.405	11.4721
																														148	137.665	184.764	150.104	157.511	14.092		148	77.6567	85.068	115.735	92.8198	11.6555		148	172.332	191.172	211.239	191.581	11.2334
																														149	133.141	185.906	149.898	156.315	15.5663		149	77.1603	84.5965	115.296	92.3509	11.6716		149	172.406	189.77	211.818	191.331	11.404
																														150	133.251	186.272	149.596	156.373	15.6764		150	76.6325	84.0075	114.325	91.6551	11.5334		150	173.835	190.574	212.876	192.428	11.3082
																														151	134.383	186.157	150.867	157.136	15.2709		151	77.3508	84.1267	115.233	92.2368	11.6632		151	174.743	192.123	214.457	193.775	11.4941
																														152	134.815	185.536	151.561	157.304	14.9209		152	77.6755	83.658	116.681	92.6714	12.1283		152	175.67	191.828	215.265	194.254	11.4944
																														153	135.856	186.322	151.41	157.862	14.9213		153	78.1106	83.836	115.105	92.3505	11.4966		153	173.561	192.625	215.323	193.836	12.0708
																														154	137.143	187.048	150.742	158.311	14.8952		154	77.9449	82.5994	114.062	91.5355	11.3432		154	173.866	191.485	210.308	191.887	10.5217
																														155	139.238	186.456	149.842	158.512	14.3036		155	77.9923	82.3424	115.344	91.893	11.7927		155	174.136	192.17	208.537	191.614	9.93438
																														156	141.694	183.429	149.044	158.056	12.8628		156	78.9331	82.7111	116.716	92.7866	12.0141		156	172.509	190.902	209.758	191.056	10.7531
																														157	141.33	182.773	150.969	158.357	12.5209		157	80.0023	82.3282	116.644	92.9916	11.8453		157	171.696	191.084	211.17	191.317	11.3959
																														158	140.552	184.553	151.97	159.025	13.1827		158	80.9483	82.6413	116.611	93.4001	11.6155		158	171.066	189.296	212.722	191.028	12.0563
																														159	140.548	183.759	154.291	159.532	12.7462		159	81.2965	83.3347	116.205	93.6121	11.3118		159	170.472	186.388	213.045	189.969	12.4193
																														160	140.594	183.275	153.155	159.008	12.6637		160	81.7435	83.8195	116.416	93.9931	11.2276		160	170.19	186.6	215.604	190.798	13.2768
																														161	137.155	182.876	152.295	157.442	13.4472		161	81.0442	83.9905	116.037	93.6907	11.2056		161	170.132	186.935	216.926	191.331	13.686
																														162	137.318	185.052	153.558	158.643	14.0123		162	81.5444	84.0443	116.142	93.9102	11.1392		162	170.214	187.494	216.669	191.459	13.5561
																														163	138.949	182.966	153.765	158.56	12.9309		163	82.2601	83.739	118.083	94.6939	11.7021		163	170.108	189.143	217.412	192.221	13.7419
																														164	140.117	184.751	152.289	159.052	13.3213		164	82.7581	83.7784	119.311	95.2825	12.0179		164	170.905	188.429	218.299	192.544	13.8352
																														165	140.548	184.711	150.485	158.581	13.3759		165	83.5624	84.5515	117.541	95.2184	11.1652		165	169.338	189.043	219.759	192.713	14.6707
																														166	141.502	184.498	149.134	158.378	13.2445		166	83.809	85.0248	116.586	95.1399	10.7288		166	166.344	188.862	215.077	190.094	14.0816
																														167	141.521	192.069	148.663	160.751	15.7942		167	83.3753	84.6394	116.29	94.7681	10.767		167	166.461	191.006	214.412	190.626	13.8434
																														168	140.676	190.654	149.323	160.218	15.4215		168	82.9503	83.711	117.352	94.6712	11.3427		168	167.749	189.267	215.924	190.98	13.9333
																														169	139.023	192.437	148.488	159.983	16.4557		169	82.6558	84.7365	119.303	95.5652	11.8842		169	167.416	189.143	216.359	190.973	14.1581
																														170	139.521	193.489	148.648	160.553	16.6777		170	82.183	84.149	118.566	94.966	11.8136		170	166.967	191.06	217.153	191.727	14.4912
																														171	142.347	195.331	151.034	162.904	16.4062		171	81.7921	84.4327	124.972	97.0656	13.974		171	166.284	189.451	216.763	190.832	14.5885
																														172	142.778	197.719	151.768	164.088	17.0145		172	81.5297	84.857	121.588	95.9914	12.8341		172	166.521	188.029	218.212	190.921	14.9918
																														173	139.357	197.264	151.194	162.605	17.6631		173	80.5277	84.8097	121.05	95.4625	12.8534		173	165.969	188.914	218.09	190.991	15.0818
																														174	137.985	200.7	151.029	163.238	19.1056		174	79.7419	84.9107	120.186	94.9463	12.7078		174	165.767	190.237	217.857	191.287	15.0465
																														175	137.929	203.399	150.773	164.034	20.0288		175	79.7177	84.2049	119.987	94.6366	12.7413		175	166.253	194.417	218.439	193.036	15.0808
																														176	139.73	202.541	148.388	163.553	19.6534		176	79.0336	83.3665	119.789	94.063	12.9236		176	166.645	196.211	218.567	193.807	15.0366
																														177	140.525	203.588	148.5	164.204	19.8258		177	78.4846	82.9834	120.283	93.917	13.2468		177	167.928	198.684	218.798	195.136	14.7917
																														178	141.589	201.457	148.51	163.852	18.9085		178	78.5237	82.8676	121.709	94.3668	13.7285		178	166.846	201.302	217.762	195.303	15.0013
																														179	141.994	198.592	149.239	163.275	17.7817		179	78.8291	83.1841	121.14	94.3843	13.4366		179	166.715	202.209	216.207	195.044	14.7295
																														180	142.122	193.754	149.586	161.821	16.1114		180	78.58	82.4431	119.432	93.4849	13.0212		180	167.171	202.886	215.024	195.027	14.3618
																														181	143.233	192.334	150.684	162.083	15.2773		181	79.1928	81.6998	120.286	93.7263	13.2998		181	167.556	204.222	215.956	195.911	14.5766
																														182	142.898	189.708	151.447	161.351	14.3914		182	79.5291	82.8431	122.108	94.8266	13.674		182	167.497	205.325	215.684	196.168	14.6445
																														183	141.859	188.217	151.326	160.467	14.1414		183	79.6801	82.5875	121.02	94.4292	13.3219		183	167.59	206.949	215.491	196.677	14.7509
																														184	140.501	191.683	152.391	161.525	15.4649		184	80.1546	82.647	117.838	93.5465	12.167		184	167.624	202.538	215.081	195.081	14.198
																														185	137.366	190.611	152.311	160.096	15.8556		185	79.5735	82.1222	115.6	92.4319	11.6073		185	167.885	199.999	214.984	194.289	13.8929
																														186	137.478	188.316	152.272	159.355	15.0968		186	78.9396	82.5779	116.672	92.73	12.0172		186	168.631	198.214	213.666	193.504	13.2123
																														187	140.643	186.435	152.151	159.743	13.7534		187	78.8806	82.5837	117.288	92.9175	12.2322		187	168.415	198.784	215.208	194.135	13.7065
																														188	142.94	185.795	154.644	161.126	12.7885		188	79.0231	82.5136	115.809	92.4487	11.7237		188	168.875	197.535	216.694	194.368	13.8947
																														189	144.958	185.178	155.826	161.987	12.0121		189	79.1429	82.8046	115.345	92.4307	11.5056		189	168.685	195.949	217.612	194.082	14.1549
																														190	145.697	183.698	154.979	161.458	11.4382		190	79.5173	83.6178	114.642	92.5923	11.088		190	168.924	194.856	219.322	194.367	14.5506
																														191	147.707	183.32	153.06	161.362	11.0871		191	79.9112	84.295	116.406	93.5372	11.504		191	166.301	193.814	215.261	191.792	14.1695
																														192	147.401	182.499	152.392	160.764	10.9624		192	80.0498	84.119	116.972	93.7138	11.6885		192	166.329	193.803	214.177	191.436	13.863
																														193	146.873	183.014	151.597	160.495	11.3419		193	80.2825	83.4919	116.307	93.3606	11.5107		193	167.319	193.033	214.352	191.568	13.597
																														194	145.287	182.91	153.879	160.692	11.3826		194	80.753	83.0271	116.003	93.261	11.3899		194	167.363	192.791	215.583	191.912	13.9267
																														195	144.137	182.58	152.913	159.877	11.631		195	80.9836	83.7939	116.2	93.6591	11.2995		195	167.68	191.615	217.682	192.326	14.4388
																														196	144.598	182.911	152.952	160.154	11.6314		196	81.2906	83.5259	116.563	93.7932	11.4032		196	167.585	192.509	219.389	193.161	14.958
																														197	142.204	182.232	154.058	159.498	11.871		197	80.6166	84.1489	116.226	93.6639	11.3272		197	166.66	192.786	218.995	192.814	15.1077
																														198	140.153	180.158	153.192	157.834	11.7795		198	80.1079	84.12	117.532	93.92	11.8627		198	167.129	188.873	220.126	192.043	15.3805
																														199	141.789	179.066	153.508	158.121	11.0052		199	80.4665	85.076	118.525	94.6893	11.9921		199	166.505	188.101	221.886	192.164	16.1155
																														200	142.867	176.83	153.005	157.568	10.0661		200	80.3664	84.9616	119.212	94.8467	12.2547		200	166.461	187.987	226.329	193.593	17.5083
																														201	143.071	172.468	152.464	156.001	8.66843		201	80.7353	85.5507	118.953	95.0797	12.0173		201	166.89	188.074	228.774	194.579	18.1579
																														202	143.54	170.962	151.806	155.436	8.12156		202	80.869	86.1595	118.797	95.2751	11.8596		202	167.479	188.458	232.172	196.036	19.0559
																														203	143.64	168.084	152.231	154.652	7.1594		203	80.9737	86.9544	120.36	96.0961	12.2543		203	165.28	189.403	228.213	194.299	18.3316
																														204	144.411	164.348	151.962	153.574	5.81132		204	80.6965	86.6763	121.03	96.1344	12.5671		204	165.608	189.476	227.694	194.259	18.0813
																														205	144.7	162.526	153.009	153.411	5.14987		205	80.6156	86.4257	119.096	95.3792	11.9766		205	166.975	189.988	229.995	195.653	18.4116
																														206	144.88	160.777	153.009	152.889	4.58954		206	80.2992	86.6508	119.111	95.3537	12.0193		206	167.437	190.45	228.988	195.625	17.9555
																														207	145.105	160.093	154.071	153.09	4.35445		207	80.6445	85.8291	119.245	95.2396	12.0958		207	168.083	189.748	230.208	196.013	18.2054
																														208	147.043	157.229	153.673	152.648	2.9849		208	81.0185	84.1777	118.796	94.6642	12.1004		208	169.28	189.712	231.346	196.779	18.2623
																														209	147.331	154.841	153.996	152.056	2.37508		209	80.8956	84.3883	118.17	94.4848	11.8857		209	168.917	189.896	234.19	197.668	19.2392
																														210	144.31	153.193	154.87	150.791	3.27654		210	80.3227	84.3006	119.197	94.6069	12.3487		210	168.954	189.894	236.077	198.308	19.8284
																														211	145.982	153.128	154.992	151.367	2.74593		211	80.1534	84.4228	119.671	94.7491	12.5218		211	169.527	191.6	237.808	199.645	20.1173
																														212	147.735	156.492	154.266	152.831	2.62788		212	80.1157	84.5635	119.361	94.6799	12.407		212	170.078	190.961	242.206	201.082	21.4277
																														213	148.285	159.774	152.559	153.539	3.35261		213	80.3561	84.6535	120.153	95.0543	12.6106		213	169.617	188.188	245.816	201.207	22.9396
																														214	150.121	161.512	150.294	153.975	3.76843		214	80.4788	84.8451	119.815	95.0465	12.4485		214	171.719	188.958	249.455	203.377	23.5702
																														215	151.089	163.085	148.246	154.14	4.54694		215	80.4717	84.7141	119.208	94.7979	12.2663		215	169.816	190.553	246.942	202.437	23.0438
																														216	153.112	165.655	147.553	155.44	5.35361		216	80.2549	84.9476	120.898	95.3669	12.8373		216	167.744	190.175	245.487	201.135	23.1021
																														217	153.812	168.359	147.051	156.407	6.28642		217	80.1039	84.3549	119.713	94.7241	12.5548		217	167.496	188.958	249.874	202.109	24.6729
																														218	153.282	171.281	146.802	157.122	7.32256		218	80.5822	83.886	121.032	95.1667	12.9678		218	167.486	188.138	253.352	202.992	25.8763
																														219	152.153	172.124	147.484	157.254	7.55655		219	80.5876	82.8083	120.08	94.492	12.8101		219	167.502	185.58	256.644	203.242	27.2061
																														220	152.234	175.877	149.441	159.184	8.38555		220	80.8333	81.6622	117.882	93.4592	12.2138		220	167.203	182.427	258.863	202.831	28.3585
																														221	151.896	174.558	151.834	159.429	7.5643		221	80.8382	80.0703	116.106	92.3382	11.8861		221	167.375	180.604	257.978	201.986	28.2554
																														222	146.8	172.947	151.814	157.187	8.01199		222	80.2493	78.7866	115.931	91.6558	12.1451		222	167.875	178.671	250.942	199.163	26.0764
																														223	147.701	171.263	153.344	157.436	7.10279		223	79.2052	78.76	117.408	91.7912	12.8092		223	168.145	178.746	247.284	198.058	24.8025
																														224	149.06	171.177	154.718	158.318	6.63345		224	79.5355	78.4225	117.194	91.7174	12.7425		224	167.916	180.428	243.468	197.271	23.3794
																														225	151.217	172.304	156.939	160.153	6.29576		225	79.8896	77.7565	117.471	91.7057	12.8974		225	167.979	182.004	240.536	196.84	22.2203
																														226	152.157	173.045	158.753	161.318	6.16468		226	80.4962	76.9357	117.146	91.526	12.8512		226	167.875	181.634	238.828	196.112	21.7241
																														227	152.262	174.64	157.984	161.629	6.71207		227	80.8239	76.7067	116.535	91.3553	12.646		227	168.96	181.865	236.47	195.765	20.6909
																														228	152.825	174.208	158.034	161.689	6.43759		228	80.8501	76.4677	116.651	91.3228	12.727		228	167.042	181.001	230.635	192.893	19.2966
																														229	151.938	174.06	155.692	160.564	6.83463		229	81.0655	77.4525	117.074	91.8639	12.648		229	166.277	182.075	228.615	192.322	18.7107
																														230	152.009	175.382	155.226	160.872	7.31403		230	81.573	78.2949	116.459	92.1091	12.2118		230	166.493	183.804	231.116	193.804	19.3136
																														231	151.606	177.092	154.064	160.921	8.11688		231	81.9234	81.0074	115.365	92.7651	11.3028		231	166.929	184.948	232.316	194.731	19.4993
																														232	151.903	178.087	156.215	162.068	8.10555		232	81.8241	82.0074	115.626	93.1525	11.2369		232	166.752	185.404	230.152	194.103	18.8115
																														233	151.184	176.473	156.552	161.403	7.6926		233	81.9921	83.0965	117.604	94.231	11.691		233	166.456	187.719	229.604	194.593	18.5505
																														234	146.75	175.258	156.046	159.351	8.3941		234	81.6687	84.3311	122.577	96.1922	13.2146		234	166.648	188.885	229.746	195.093	18.4772
																														235	145.425	172.994	157.009	158.476	7.99219		235	80.3416	86.1714	120.618	95.7104	12.5671		235	166.468	186.505	229.12	194.031	18.4736
																														236	145.772	171.87	157.433	158.358	7.54795		236	80.4148	86.5823	118.571	95.1895	11.8258		236	165.701	188.439	230.126	194.755	18.8644
																														237	146.2	172.567	161.043	159.937	7.63146		237	80.7714	87.5192	117.977	95.4226	11.4443		237	166.702	190.525	229.316	195.514	18.2464
																														238	147.185	172.925	164.522	161.544	7.57843		238	81.2127	88.2438	115.954	95.1369	10.6047		238	168.025	189.916	228.414	195.452	17.6512
																														239	148.201	174.955	161.997	161.717	7.7244		239	81.02	88.6342	117.266	95.6399	11.034		239	170.482	190.142	229.416	196.68	17.3239
																														240	147.857	174.622	160.926	161.135	7.72699		240	81.1248	89.4572	116.855	95.8124	10.7928		240	168.828	188.292	229.134	195.418	17.7695
																														241	147.872	177.148	160.681	161.9	8.47323		241	81.221	89.7288	117.598	96.1826	10.9858		241	169.005	188.667	223.234	193.636	15.8503
																														242	148.667	176.641	158.231	161.18	8.20881		242	81.1181	88.7812	117.69	95.8632	11.1355		242	172.052	189.432	221.75	194.412	14.5611
																														243	149.926	175.56	155.602	160.363	7.77343		243	81.2227	88.3989	118.208	95.9433	11.3236		243	173.496	191.162	224.294	196.317	14.8889
																														244	149.234	175.91	157.377	160.84	7.89311		244	81.3021	87.6834	118.167	95.7174	11.3748		244	174.804	190.851	224.606	196.754	14.6763
																														245	148.236	179.235	157.24	161.57	9.20685		245	81.7033	86.9212	117.35	95.3248	11.1151		245	175.615	190.967	226.273	197.618	14.9969
																														246	144.426	178.229	156.903	159.853	9.86878		246	81.6048	87.0512	118.362	95.6727	11.4531		246	175.7	191.237	227.174	198.037	15.2433
																														247	142.179	176.727	157.945	158.95	9.98582		247	80.4994	87.6225	119.442	95.8548	11.9717		247	176.625	192.929	227.164	198.906	14.8923
																														248	143.282	176.94	159.571	159.931	9.71803		248	80.7903	87.1956	119.949	95.9784	12.1272		248	176.458	191.869	226.469	198.265	14.7869
																														249	144.948	175.846	159.067	159.954	8.93072		249	81.7845	87.1168	116.919	95.2735	10.9318		249	176.537	191.866	225.078	197.827	14.3262
																														250	145.31	175.093	159.038	159.814	8.60627		250	83.2376	87.9208	115.456	95.538	10.0501		250	175.663	194.448	225.243	198.451	14.4519
																														251	145.584	174.448	159.84	159.957	8.33253		251	83.9998	88.6152	115.803	96.1392	9.92161		251	175.201	192.689	224.594	197.495	14.4594
																														252	146.385	174.016	157.572	159.324	8.02462		252	84.7474	88.6045	116.553	96.635	10.0211		252	175.612	192.806	225.18	197.866	14.531
																														253	148.684	175.392	155.583	159.886	8.00453		253	85.0494	88.751	116.45	96.7501	9.90777		253	173.198	192.304	220.785	195.429	13.8256
																														254	151.147	173.383	153.792	159.441	7.01292		254	85.3657	88.6804	117.813	97.2862	10.3077		254	172.948	191.041	218.466	194.152	13.2318
																														255	152.508	173.962	153.587	160.019	6.97844		255	85.588	88.8456	117.336	97.2564	10.0836		255	173.74	191.222	220.558	195.173	13.6589
																														256	153.731	175.089	152.63	160.483	7.30958		256	85.5924	88.1825	117.315	97.0298	10.1699		256	174.092	191.632	223.084	196.269	14.3317
																														257	155.076	175.336	152.333	160.915	7.25398		257	85.6895	88.3307	116.34	96.7867	9.80628		257	173.24	192.324	224.597	196.72	14.9877
																														258	152.727	176.18	153.665	160.857	7.66587		258	84.8033	88.051	116.646	96.4999	10.1163		258	172.893	190.668	223.874	195.812	14.9397
																														259	149.662	176.375	155.221	160.419	8.13783		259	83.5055	88.6155	117.951	96.6906	10.732		259	172.036	192.213	226.247	196.832	15.8188
																														260	149.961	174.537	157.121	160.539	7.29749		260	83.6022	89.5985	118.065	97.0887	10.6303		260	172.408	192.067	226.124	196.866	15.691
																														261	150.26	172.279	156.97	159.836	6.51579		261	83.3095	89.7879	115.5	96.199	9.82989		261	172.636	190.479	226.336	196.484	15.7901
																														262	150.592	172.697	157.228	160.173	6.5488		262	83.1942	90.5483	114.539	96.0937	9.46369		262	173.437	190.934	227.882	197.418	16.0479
																														263	151.274	173.236	159.75	161.42	6.39467		263	82.9104	91.0213	115.953	96.6281	9.94192		263	173.454	188.809	229.978	197.414	16.8747
																														264	151.255	172.898	159.655	161.269	6.29979		264	82.4246	91.862	116.781	97.0225	10.248		264	175.177	188.269	230.367	197.938	16.6493
																														265	151.265	173.957	163.827	163.016	6.56321		265	82.5828	92.7909	117.12	97.4981	10.2442		265	173.979	189.755	226.326	196.687	15.5037
																														266	150.986	172.54	175.084	166.203	7.644		266	82.4696	92.9836	117.005	97.4861	10.2206		266	171.892	189.763	220.664	194.106	14.2458
																														267	152.194	173.729	172.477	166.133	6.97883		267	82.6211	94.3974	116.913	97.9772	10.0598		267	172.218	186.953	224.594	194.588	15.5943
																														268	152.115	174.356	171.969	166.147	7.04949		268	82.8107	94.0803	117.852	98.2477	10.3279		268	173.28	188.637	224.966	195.628	15.3243
																														269	151.599	179.145	167.405	166.05	7.98068		269	82.8979	95.3737	118.446	98.9059	10.4128		269	173.158	188.04	225.013	195.403	15.4155
																														270	148.352	181.274	164.865	164.83	9.50392		270	82.7702	94.7904	116.927	98.1625	10.0033		270	173.851	188.127	225.958	195.979	15.5459
																														271	146.253	182.652	164.108	164.338	10.5079		271	82.0052	93.6287	119.099	98.2442	10.9539		271	174.905	188.535	226.967	196.802	15.5869
																														272	147.994	185.08	165.491	166.188	10.7114		272	81.2836	93.2013	119.466	97.9835	11.2786		272	175.54	188.914	225.541	196.665	14.9453
																														273	149.04	182.983	164.047	165.357	9.82053		273	81.0258	93.5322	117.787	97.4484	10.7912		273	177.363	189.683	226.742	197.929	14.8389
																														274	149.391	182.235	163.923	165.183	9.50189		274	81.4091	93.3548	117.028	97.2638	10.4663		274	179.594	190.556	226.585	198.912	14.1938
																														275	150.102	183.394	162.492	165.329	9.71463		275	81.6727	92.8568	118.028	97.5193	10.7508		275	180.58	192.905	228.886	200.791	14.4914
																														276	151.883	185.971	161.73	166.528	10.1286		276	81.5452	92.6236	119.311	97.8266	11.2081		276	181.33	195.573	229.022	201.975	14.1346
																														277	151.809	187.261	161.502	166.858	10.5787		277	81.918	92.8284	119.971	98.2392	11.3133		277	181.677	198.707	226.845	202.41	13.1699
																														278	150.672	185.881	159.448	165.333	10.5814		278	81.9666	93.5918	119.846	98.4681	11.2034		278	178.672	201.922	224.484	201.693	13.2253
																														279	148.917	184.936	160.657	164.836	10.6059		279	82.1493	92.9558	120.158	98.4211	11.3074		279	178.904	203.109	226.445	202.819	13.7245
																														280	147.976	185.419	161.453	164.949	10.9495		280	82.0665	93.5818	121.587	99.0786	11.7351		280	179.586	201.367	225.713	202.222	13.3226
																														281	147.742	182.04	162.179	163.987	9.9422		281	82.2982	93.7225	119.802	98.6077	11.0986		281	180.646	202.133	224.444	202.408	12.6444
																														282	145.157	180.168	160.22	161.848	10.1394		282	82.1059	93.6659	118.472	98.0813	10.7276		282	181.314	202.077	224.835	202.742	12.5677
																														283	142.273	180.526	161.03	161.276	11.0433		283	81.7782	92.8095	118.373	97.6537	10.8382		283	181.394	201.127	226.061	202.861	12.9231
																														284	145.487	180.045	161.879	162.471	9.98041		284	80.5743	91.1376	118.55	96.7538	11.3165		284	182.204	199.525	226.118	202.616	12.7707
																														285	148.204	177.233	162.857	162.765	8.38018		285	80.5524	90.5103	119.288	96.7837	11.6137		285	182.552	194.126	227.483	201.387	13.4689
																														286	148.927	177.496	162.666	163.03	8.24925		286	80.6451	89.6413	116.677	95.6547	10.8275		286	182.461	190.053	227.85	200.121	14.0367
																														287	150.421	175.548	164.61	163.526	7.27377		287	80.7961	90.7699	116.927	96.1644	10.7733		287	182.825	185.973	227.898	198.899	14.528
																														288	151.115	173.599	162.912	162.542	6.49332		288	80.9037	91.1922	118.721	96.939	11.2888		288	182.745	183.848	230.759	199.117	15.824
																														289	152.757	171.521	162.916	162.398	5.42276		289	81.1315	91.5398	118.808	97.1597	11.2334		289	183.614	182.699	227.042	197.785	14.631
																														290	152.752	169.913	161.549	161.405	4.95428		290	81.3008	91.445	118.678	97.1413	11.1594		290	181.431	183.294	223.083	195.936	13.5842
																														291	153.018	168.433	161.364	160.938	4.45508		291	81.4244	91.3278	118.972	97.2413	11.235		291	181.763	183.46	222.144	195.789	13.1864
																														292	153.169	169.623	164.335	162.376	4.84988		292	82.1031	92.7881	119.148	98.0131	11.0085		292	182.417	184.529	223.266	196.737	13.2786
																														293	152.193	166.965	165.611	161.59	4.71429		293	82.3381	93.1883	119.341	98.289	10.9819		293	182.299	182.838	226.276	197.138	14.5702
																														294	148.921	166.869	163.713	159.835	5.53212		294	82.3407	93.4598	118.673	98.1578	10.748		294	182.276	182.312	227.01	197.199	14.9054
																														295	146.153	167.019	161.014	158.062	6.2017		295	82.6242	93.5264	119.902	98.6842	11.0659		295	182.43	181.909	227.873	197.404	15.2351
																														296	147.628	167.456	160.895	158.66	5.83187		296	82.085	94.0704	118.987	98.3809	10.8687		296	183.277	183.024	229.079	198.46	15.3094
																														297	147.417	167.825	160.473	158.572	5.96773		297	81.4418	93.3027	117.602	97.4488	10.6424		297	183.607	182.329	229.827	198.588	15.6238
																														298	148.627	169.1	159.098	158.942	5.91046		298	81.7799	93.3104	117.145	97.4117	10.4129		298	183.365	184.408	230.806	199.526	15.6427
																														299	149.956	169.263	158.151	159.123	5.59477		299	81.3164	94.1861	119.237	98.2464	11.1333		299	183.856	185.781	230.13	199.923	15.1141
																														300	150.304	167.376	157.08	158.253	4.96298		300	81.6302	94.1887	119.464	98.4276	11.1254		300	183.812	183.998	229.807	199.206	15.301
																														301	149.934	166.804	157.551	158.096	4.87738		301	82.0708	95.3233	119.378	98.9239	10.919		301	184.639	185.678	230.086	200.134	14.9787
																														302	149.245	167.249	157.013	157.836	5.21341		302	82.1053	95.03	120.582	99.2392	11.305		302	182.733	184.899	225.055	197.562	13.7608
																														303	149.455	166.114	159.024	158.198	4.82662		303	82.6009	94.8089	119.451	98.9536	10.8377		303	181.365	188.044	225.374	198.261	13.6928
																														304	149.07	166.628	159.436	158.378	5.09593		304	82.7995	95.1795	118.049	98.676	10.3247		304	182.559	187.686	230.26	200.169	15.1183
																														305	151.715	165.587	159.85	159.051	4.02429		305	75.476	95.0137	118.91	96.4664	12.5592		305	183.257	187.345	231.568	200.723	15.4674
																														306	150.869	163.317	160.033	158.073	3.72472		306	81.1883	94.8515	117.755	97.9317	10.6678		306	185.37	187.776	232.301	201.816	15.2583
																														307	150.884	160.642	160.52	157.349	3.23275		307	82.0726	94.9241	117.939	98.3118	10.4913		307	185.868	185.044	230.039	200.317	14.863
																														308	154.708	155.769	160.122	156.866	1.65631		308	81.0045	94.2457	117.281	97.5104	10.5986		308	186.177	186.763	229.667	200.869	14.4002
																														309	157.469	152.5	161.594	157.188	2.62903		309	80.7158	93.9777	115.84	96.8444	10.2402		309	186.739	186.124	229.425	200.762	14.3322
																														310	158.463	152.887	161.551	157.634	2.53503		310	80.7368	93.3549	116.902	96.9978	10.5976		310	187.161	187.049	231.846	202.018	14.9137
																														311	160.101	150.228	162.539	157.623	3.76356		311	81.447	92.1189	116.637	96.7342	10.4172		311	188.345	188.9	233.758	203.668	15.046
																														312	160.79	148.321	160.563	156.558	4.11882		312	82.2389	93.16	115.868	97.0891	9.90479		312	189.219	187.765	234.425	203.803	15.3166
																														313	160.433	147.82	159.532	155.928	4.06272		313	82.4816	92.5703	115.822	96.958	9.87152		313	190.082	188.342	231.168	203.197	13.9944
																														314	160.496	147.417	158.331	155.415	4.04749		314	82.3647	92.3807	114.154	96.2998	9.3837		314	189.453	189.553	226.008	201.672	12.1684
																														315	159.85	149.902	157.345	155.699	2.98734		315	82.5915	93.3615	113.754	96.5689	9.13758		315	187.375	190.341	225.434	201.05	12.222
																														316	158.863	151.336	157.137	155.779	2.27663		316	80.659	93.742	112.159	95.5199	9.13658		316	188.257	190.421	227.082	201.92	12.5966
																														317	160.141	152.817	157.373	156.777	2.13516		317	81.9903	93.7686	113.33	96.363	9.13954		317	188.898	191.365	231.65	203.971	13.8577
																														318	155.966	155.985	158.304	156.752	0.776152		318	82.2417	92.8112	113.603	96.2187	9.2122		318	188.583	190.674	236.662	205.306	15.6894
																														319	150.911	156.183	157.716	154.937	2.06085		319	82.2637	93.0862	111.589	95.6464	8.56181		319	188.776	190.285	242.33	207.13	17.6052
																														320	150.742	157.287	159.19	155.739	2.55856		320	81.6694	93.4749	111.109	95.4178	8.55384		320	188.367	191.327	244.75	208.148	18.321
																														321	152.962	157.783	160.59	157.112	2.22746		321	81.1642	93.6959	111.896	95.5854	8.92162		321	188.699	188.239	247.261	208.066	19.5978
																														322	154.141	158.291	160.788	157.74	1.93865		322	81.268	94.7335	111.96	95.9871	8.88215		322	188.513	186.874	250.033	208.473	20.7852
																														323	155.01	160.124	159.199	158.111	1.57337		323	81.3866	92.972	111.238	95.1989	8.68904		323	190.242	188.234	252.419	210.298	21.0684
																														324	155.727	160.282	161.252	159.087	1.70298		324	81.624	92.8981	113.148	95.8899	9.22221		324	190.52	188.376	255.641	211.512	22.0729
																														325	155.591	159.897	161.172	158.887	1.68851		325	82.0587	93.2237	113.233	96.1719	9.11923		325	190.7	188.573	248.272	209.182	19.5548
																														326	154.219	157.545	161.207	157.657	2.01802		326	82.1634	93.8892	116.028	97.3602	9.9288		326	190.885	188.401	245.995	208.427	18.7975
																														327	154.051	158.485	159.543	157.359	1.68228		327	82.4732	94.5054	116.083	97.6871	9.83172		327	187.809	188.395	244.433	206.879	18.7778
																														328	153.329	158.322	159.513	157.055	1.89421		328	82.4413	94.0994	113.394	96.6449	9.02545		328	188.555	188.739	242.182	206.492	17.845
																														329	152.107	157.696	160.521	156.775	2.47236		329	82.3039	94.9198	114.514	97.2459	9.37076		329	189.082	187.991	242.9	206.657	18.1238
																														330	150.829	158.529	159.819	156.392	2.80645		330	81.864	95.4169	115.453	97.5778	9.7562		330	189.663	188.53	239.387	205.86	16.7668
																														331	148.356	158.744	160.423	155.841	3.77359		331	82.4172	96.726	116.529	98.5573	9.88964		331	189.803	186.526	237.587	204.639	16.5016
																														332	149.249	158.496	158.788	155.511	3.13201		332	82.39	96.9978	115.89	98.4258	9.69681		332	189.719	188.209	234.898	204.275	15.3175
																														333	149.73	159.231	157.715	155.559	2.94689		333	82.1023	97.4284	116.08	98.5368	9.82411		333	190.612	187.791	232.46	203.621	14.4426
																														334	150.35	159.555	160.151	156.685	3.17249		334	82.2213	98.6456	116.511	99.126	9.90151		334	191.493	188.056	231.016	203.522	13.7831
																														335	151.082	160.51	158.979	156.857	2.92097		335	82.6803	98.449	116.817	99.3154	9.86393		335	192.293	184.039	230.806	202.379	14.4117
																														336	150.956	160.24	157.854	156.35	2.78357		336	82.8096	97.8209	116.837	99.1558	9.8455		336	192.751	183.511	238.828	205.03	17.1083
																														337	149.194	160.153	158.285	155.877	3.38502		337	83.0332	98.4708	116.359	99.2877	9.62902		337	193.254	185.211	236.47	204.979	15.9162
																														338	148.685	159.169	158.629	155.494	3.40834		338	83.8905	99.67	115.547	99.7025	9.13845		338	195.801	186.678	230.635	204.371	13.3934
																														339	149.39	157.292	158.676	155.119	2.89233		339	84.0151	100.541	114.197	99.5842	8.72584		339	194.306	185.656	228.615	202.859	13.1179
																														340	149.942	159.749	156.435	155.375	2.88018		340	84.0956	100.136	113.305	99.1789	8.44557		340	195.737	187.167	231.116	204.674	13.4508
																														341	151.094	161.364	157.941	156.8	3.01924		341	83.8472	100.38	113.745	99.3241	8.64688		341	197.133	186.378	232.316	205.276	13.8721
																														342	148.848	160.01	157.185	155.348	3.35041		342	84.4989	99.4808	113.517	99.1655	8.3782		342	197.795	186.256	230.152	204.734	13.138
																														343	145.554	162.44	155.793	154.596	4.91109		343	85.8022	98.3559	113.835	99.3309	8.10695		343	197.491	187.9	229.604	204.998	12.6104
																														344	145.117	163.048	155.308	154.491	5.19226		344	85.5956	97.612	113.428	98.8785	8.05938		344	198.116	186.161	229.746	204.674	13.0021
																														345	145.972	164.212	156.152	155.445	5.27741		345	85.8159	98.5146	113.242	99.1908	7.92438		345	198.129	186.954	229.12	204.734	12.6124
																														346	147.049	164.118	155.736	155.635	4.92752		346	86.2079	98.1763	112.303	98.8957	7.54157		346	199.353	187.055	230.126	205.511	12.8093
																														347	147.076	162.83	157.152	155.686	4.60653		347	86.6398	97.7879	112.361	98.9296	7.44703		347	199.167	187.821	229.316	205.434	12.3817
																														348	147.016	162.962	157.435	155.805	4.67487		348	87.0042	97.8108	113.249	99.3548	7.61557		348	198.777	188.797	228.414	205.329	11.8965
																														349	147.464	161.805	156.568	155.279	4.18991		349	87.4229	97.4004	113.347	99.3901	7.54952		349	199.08	186.111	229.416	204.869	12.8317
																														350	148.7	162.434	157.486	156.207	4.01615		350	88.039	96.3876	113.474	99.3002	7.48548		350	198.533	186.191	229.134	204.619	12.7645
																														351	149.425	161.054	159.14	156.54	3.59993		351	88.5998	96.9392	112.131	99.2232	6.88807		351	198.819	187.041	223.234	203.031	10.6583
																														352	150.824	159.884	160.497	157.068	3.12709		352	88.3005	97.356	111.65	99.1023	6.79686		352	195.741	186.464	221.75	201.319	10.561
																														353	150.377	160.567	161.821	157.588	3.6238		353	87.7799	97.1278	112.072	98.9932	7.07424		353	195.807	186.713	224.294	202.271	11.3199
																														354	148.126	160.551	161.088	156.588	4.23415		354	87.0436	97.2141	112.719	98.9922	7.46493		354	196.071	186.211	224.606	202.296	11.5124
																														355	145.195	160.024	159.687	154.968	4.88779		355	86.5712	96.6419	112.945	98.7192	7.68387		355	195.727	186.353	226.273	202.784	12.0519
																														356	145.395	159.254	158.169	154.272	4.44998		356	84.9159	96.5251	112.374	97.9383	7.95783		356	195.745	185.312	227.174	202.744	12.5808
																														357	146.978	157.787	156.44	153.735	3.40079		357	84.1601	96.6475	113.72	98.1759	8.56743		357	196.052	186.741	227.164	203.319	12.2219
																														358	148.257	158.326	157.855	154.813	3.28083		358	83.8829	96.1913	112.937	97.6703	8.41965		358	196.718	187.007	226.469	203.398	11.8713
																														359	150.085	157.207	156.684	154.658	2.29174		359	83.9124	96.7769	114.361	98.35	8.82479		359	196.037	187.827	225.078	202.981	11.3001
																														360	151.079	157.129	157.33	155.179	2.0511		360	84.0366	96.7518	113.359	98.0491	8.48942		360	195.965	185.081	225.243	202.096	11.9923
																														361	151.928	156.944	158.951	155.941	2.08849		361	84.2125	96.2842	113.51	98.0024	8.50111		361	196.127	186.971	224.594	202.564	11.3277
																														362	149.813	155.443	159.122	154.792	2.70694		362	84.1822	95.7495	112.828	97.5864	8.32008		362	196.044	186.032	225.18	202.419	11.7419
																														363	149.16	153.02	159.198	153.793	2.92326		363	84.1621	95.2594	111.5	96.9739	7.93823		363	196.868	184.724	220.785	200.792	10.5931
																														364	148.186	152.429	158.723	153.112	3.06102		364	84.1949	95.6878	110.905	96.9293	7.7356		364	194.493	183.025	218.466	198.662	10.4412
																														365	150.161	152.51	160.1	154.257	2.99905		365	84.2183	95.9881	110.99	97.0654	7.74703		365	193.553	182.666	220.558	198.926	11.2636
																														366	151.089	152.559	160.325	154.658	2.86528		366	84.0543	96.7542	110.771	97.193	7.71544		366	192.899	182.634	223.084	199.539	12.1398
																														367	147.525	153.899	160.218	153.881	3.66418		367	83.6173	96.3723	114.382	98.1238	8.92404		367	193.52	182.869	224.597	200.329	12.5177
																														368	146.729	154.719	157.65	153.032	3.26344		368	82.3958	96.4294	119.401	99.4088	10.786		368	193.159	181.928	223.874	199.653	12.5366
																														369	145.89	153.515	158.606	152.67	3.69504		369	81.9574	96.6934	118.479	99.0434	10.6083		369	193.64	181.071	226.247	200.319	13.462
																														370	146.456	152.999	160.022	153.159	3.91693		370	82.1377	96.8361	116.067	98.3471	9.82374		370	194.584	181.061	226.124	200.59	13.3506
																														371	147.081	153.516	161.248	153.948	4.09527		371	82.4575	97.2337	113.066	97.5858	8.83773		371	195.573	181.797	226.336	201.236	13.1653
																														372	146.303	154.384	160.355	153.681	4.07182		372	82.2276	97.23	111.801	97.0861	8.53732		372	196.369	183.888	227.882	202.713	13.0903
																														373	146.718	156.585	158.793	154.032	3.71191		373	82.4944	97.5337	113.392	97.8066	8.92029		373	196.155	187.719	229.978	204.618	12.9119
																														374	148.007	157.23	158.658	154.632	3.33799		374	82.3989	97.6032	114.08	98.0274	9.14804		374	196.867	191.262	230.367	206.165	12.2086
																														375	149.692	157.327	158.625	155.214	2.7867		375	82.7357	96.4979	113.328	97.5206	8.84615		375	199.783	192.062	226.326	206.057	10.3767
																														376	150.047	157.617	156.832	154.832	2.40322		376	83.0852	95.9977	112.466	97.183	8.50215		376	198.833	192.84	220.664	204.112	8.45483
																														377	150.3	158.414	157.195	155.303	2.52625		377	83.1465	96.6197	115.435	98.4003	9.36322		377	196.919	190.213	224.594	203.909	10.5223
																														378	147.322	157.983	156.902	154.069	3.38791		378	82.9751	96.8872	116.802	98.8879	9.81595		378	197.915	191.736	224.966	204.872	10.2038
																														379	143.631	159.788	154.804	152.741	4.7766		379	83.038	96.8013	117.638	99.1591	10.0574		379	198.523	193.116	225.013	205.551	9.85541
																														380	144.279	160.246	154.175	152.9	4.65296		380	82.3165	96.7516	117.47	98.8462	10.202		380	197.549	189.274	225.958	204.261	11.1087
																														381	146.42	161.787	155.38	154.529	4.45645		381	81.851	96.5704	116.452	98.291	10.0253		381	198.14	187.85	226.967	204.319	11.707
																														382	147.037	162.58	152.331	153.982	4.56216		382	82.0556	96.962	112.92	97.3126	8.91158		382	198.145	185.843	225.541	203.176	11.7326
																														383	149.148	161.3	152.188	154.212	3.65118		383	81.7725	96.8121	112.494	97.0262	8.8692		383	198.182	183.025	226.742	202.65	12.8162
																														384	149.475	162.055	152.016	154.515	3.8406		384	81.7146	96.8984	112.624	97.0791	8.92333		384	198.731	180.381	226.585	201.899	13.4315
																														385	148.888	160.342	151.639	153.623	3.45218		385	82.1615	97.866	112.729	97.5856	8.82532		385	198.026	175.002	228.886	200.638	15.6097
																														386	148.951	160.618	151.6	153.723	3.53109		386	82.2377	97.2413	114.052	97.8438	9.18901		386	197.353	173.535	229.022	199.97	16.0709
																														387	148.9	158.553	153.355	153.603	2.78943		387	83.4361	97.1918	114.437	98.3549	8.96795		387	198.4	173.064	226.845	199.436	15.5339
																														388	149.038	157.261	155.405	153.901	2.49016		388	83.9207	95.2505	113.982	97.7178	8.76522		388	197.921	174.914	224.484	199.106	14.322
																														389	149.646	156.649	156.163	154.153	2.25763		389	83.8195	94.6637	114.064	97.5156	8.84639		389	195.984	173.572	226.445	198.667	15.3217
																														390	148.366	156.213	157.4	153.993	2.83443		390	83.5833	94.2115	114.339	97.3778	9.01836		390	195.613	169.859	225.713	197.062	16.1399
																														391	144.555	155.682	158.426	152.887	4.24096		391	83.4335	95.2224	114.721	97.7921	9.12275		391	195.825	171.86	224.444	197.376	15.1997
																														392	144.189	155.825	158.949	152.987	4.49071		392	82.476	95.2606	115.382	97.7062	9.57749		392	197.323	172.022	224.835	198.06	15.2503
																														393	145.788	156.454	157.385	153.209	3.72042		393	81.9107	95.6634	115.029	97.5343	9.606		393	196.819	172.508	226.061	198.463	15.4811
																														394	147.461	157.878	158.135	154.491	3.51587		394	81.8733	96.3316	114.545	97.5832	9.45218		394	196.575	172.851	226.118	198.515	15.4074
																														395	147.796	157.63	157.774	154.4	3.30217		395	82.4492	97.5005	111.528	97.1593	8.39616		395	196.185	173.554	227.483	199.074	15.6348
																														396	147.402	157.9	156.744	154.015	3.32366		396	82.8293	97.7343	111.329	97.2976	8.2301		396	195.378	173.394	227.85	198.874	15.817
																														397	146.769	158.785	156.235	153.93	3.65527		397	82.7311	97.6463	112.531	97.636	8.6024		397	195.28	173.079	227.898	198.752	15.9197
																														398	147.071	159.004	154.83	153.635	3.49612		398	83.0989	99.3979	114.955	99.1508	9.19702		398	194.924	174.067	230.759	199.917	16.5547
																														399	146.575	159.857	154.047	153.493	3.84419		399	83.3823	98.2865	116.425	99.3647	9.55389		399	196.075	173.25	227.042	198.789	15.5877
																														400	149.86	160.333	154.463	154.885	3.03043		400	83.4575	98.0815	117.08	99.5397	9.73341		400	194.767	173.47	223.083	197.107	14.3698
																														401	155.487	160.77	156.253	157.503	1.64819		401	83.1789	97.1108	118.791	99.6935	10.3611		401	190.503	172.501	222.144	195.049	14.5096
																														402	154.91	161.178	156.348	157.479	1.89549		402	83.5808	96.9241	119.146	99.8836	10.3729		402	189.209	172.933	223.266	195.136	14.8293
																														403	152.664	161.386	156.895	156.982	2.51834		403	83.3037	96.6465	118.814	99.588	10.3559		403	189.161	170.781	226.276	195.406	16.3216
																														404	155.063	161.118	156.301	157.494	1.84691		404	82.3743	96.9307	119.608	99.6375	10.8332		404	191.723	169.932	227.01	196.222	16.6298
																														405	159.36	160.973	156.365	158.899	1.34996		405	82.4197	96.6959	120.262	99.7924	11.0332		405	193.95	171.382	227.873	197.735	16.4171
																														406	160.756	160.414	155.643	158.938	1.65044		406	82.8794	96.4808	120.846	100.069	11.1059		406	195.701	171.302	229.079	198.694	16.7457
																														407	161.687	159.597	155.66	158.981	1.7668		407	83.2705	96.728	122.491	100.83	11.5064		407	197.451	172.666	229.827	199.981	16.5493
																														408	163.917	158.337	156.655	159.636	2.19456		408	83.0204	95.8168	119.897	99.578	10.8102		408	198.636	172.624	230.806	200.689	16.827
																														409	163.493	158.16	155.931	159.195	2.24355		409	82.7361	96.5846	119.77	99.6968	10.8033		409	199.346	172.437	230.13	200.638	16.6673
																														410	160.377	158.286	155.716	158.127	1.34791		410	83.0388	96.6083	120.052	99.8997	10.8107		410	199.721	171.755	229.807	200.428	16.7619
																														411	158.784	157.796	154.974	157.184	1.14147		411	83.2412	97.1134	120.527	100.294	10.8802		411	200.944	172.456	230.086	201.162	16.6367
																														412	157.218	156.288	155.487	156.331	0.500262		412	83.1176	96.8199	120.712	100.217	10.9848		412	200.305	172.127	225.055	199.162	15.2899
																														413	156.75	155.449	154.854	155.684	0.559757		413	83.1335	96.0359	121.355	100.175	11.2261		413	196.35	173.388	225.374	198.371	15.0409
																														414	153.321	154.609	152.376	153.435	0.647238		414	83.3068	95.1063	121.342	99.9183	11.2403		414	197.032	172.27	230.26	199.854	16.7995
																														415	148.048	155.946	152.622	152.205	2.28951		415	82.8852	95.6158	121.282	99.9276	11.2918		415	197.444	171.985	231.568	200.332	17.2607
																														416	148.092	157.509	151.03	152.21	2.7817		416	81.4364	96.6884	121.539	99.8881	11.6868		416	198.776	174.174	232.301	201.75	16.8455
																														417	149.369	158.533	150.734	152.879	2.85455		417	81.4621	97.3837	121.198	100.015	11.546		417	199.143	171.552	230.039	200.245	16.8927
																														418	151.57	159.099	152.289	154.32	2.39883		418	81.3852	90.5377	121.137	97.6867	12.0193		418	198.339	171.815	227.882	199.345	16.1932
																														419	151.278	159.711	153.606	154.865	2.51438		419	81.5348	91.5177	120.976	98.0095	11.8393		419	198.737	169.974	229.978	199.563	17.3266
																														420	150.288	160.721	156.031	155.68	3.01673		420	81.9493	91.7186	120.913	98.1936	11.7045		420	199.112	171.221	230.367	200.233	17.0832
																														421	150.338	161.893	158.554	156.929	3.43327		421	82.03	92.0854	116.622	96.9126	10.2735		421	199.224	172.125	226.326	199.225	15.6466
																														422	149.415	162.653	159.375	157.148	3.98052		422	82.2903	92.4821	115.492	96.7549	9.81985		422	199.331	171.309	220.664	197.101	14.2912
																														423	150.766	162.859	160.337	157.987	3.6832		423	82.2745	92.5497	116.19	97.0048	10.0409		423	199.734	171.76	224.594	198.696	15.2609
																														424	151.162	162.237	159.503	157.634	3.33103		424	82.4174	92.2819	117.099	97.2661	10.3173		424	201.348	172.081	224.966	199.465	15.2955
																														425	151.141	161.792	158.844	157.259	3.17513		425	82.343	92.0492	117.66	97.3506	10.534		425	199.891	172.711	225.013	199.205	15.1021
																														426	149.701	161.155	158.205	156.354	3.4337		426	82.7326	91.9894	117.551	97.4245	10.4122		426	201.615	172.225	225.958	199.933	15.5342
																														427	148.087	161.174	156.767	155.343	3.84452		427	81.7681	92.3091	118.171	97.4162	10.8145		427	203.578	170.471	226.967	200.338	16.3891
																														428	148.099	160.037	153.969	154.035	3.4462		428	80.7006	93.035	118.213	97.3164	11.0386		428	204.644	172.674	225.541	200.953	15.3726
																														429	148.64	159.555	153.257	153.817	3.16346		429	81.1352	93.0261	119.195	97.7855	11.2417		429	203.409	172.372	226.742	200.841	15.7476
																														430	146.882	158.327	153.799	153.002	3.32765		430	81.7493	93.3135	119.245	98.1027	11.0859		430	203.671	171.062	226.585	200.439	16.1092
																														431	146.041	157.556	158.108	153.902	3.93359		431	81.6694	93.5176	120.065	98.4174	11.3515		431	204.328	169.734	228.886	200.983	17.1574
																														432	147.174	156.115	159.924	154.405	3.77866		432	82.0462	94.5505	120.389	98.9953	11.2896		432	203.875	168.061	229.022	200.319	17.6873
																														433	147.997	154.802	160.858	154.553	3.71473		433	82.1989	95.3713	120.839	99.4697	11.341		433	204.189	167.692	226.845	199.575	17.2313
																														434	148.04	151.773	158.328	152.714	3.00682		434	82.0988	96.2021	113.749	97.3499	9.15461		434	202.103	168.001	224.484	198.196	16.4218
																														435	147.978	154.686	156.095	152.92	2.50395		435	82.5364	96.6853	114.394	97.872	9.2157		435	200.355	167.114	226.445	197.971	17.1686
																														436	148.053	156.664	157.507	154.075	3.02095		436	82.784	96.6437	114.946	98.1247	9.31399		436	200.495	165.32	225.713	197.176	17.5127
																														437	148.589	158.624	158.678	155.297	3.35399		437	83.0814	97.379	114.591	98.3506	9.10913		437	194.909	165.982	224.444	195.112	16.8769
																														438	146.984	157.509	158.156	154.216	3.62111		438	84.1416	97.5225	114.19	98.6179	8.69135		438	194.11	166.007	224.835	194.984	16.9877
																														439	144.095	159.125	156.08	153.1	4.58742		439	84.3557	97.7298	114.618	98.9011	8.75548		439	194.884	166.559	226.061	195.835	17.1833
																														440	143.03	160.5	155.747	153.093	5.21493		440	83.9275	97.7983	114.904	98.8766	8.95835		440	195.518	166.171	226.118	195.936	17.3064
																														441	143.314	161.591	155.233	153.38	5.35702		441	84.8277	98.0464	114.728	99.2006	8.65063		441	195.577	166.355	227.483	196.471	17.6518
																														442	145.51	155.711	156.043	152.422	3.45694		442	85.1472	97.9891	114.75	99.2953	8.57044		442	196.186	166.087	227.85	196.708	17.8313
																														443	147.245	156.717	155.601	153.188	2.98866		443	85.6688	97.7298	114.996	99.4648	8.51033		443	196.847	165.739	227.898	196.828	17.9436
																														444	148.463	156.992	157.288	154.248	2.89364		444	86.3859	96.9668	114.406	99.253	8.1692		444	196.31	167.407	230.759	198.158	18.3114
																														445	148.917	157.39	155.151	153.819	2.53519		445	86.4048	96.7989	112.363	98.5221	7.54276		445	196.244	166.621	227.042	196.636	17.4432
																														446	148.575	158.249	156.485	154.436	2.97479		446	86.7874	95.8731	112.398	98.353	7.49652		446	196.021	165.373	223.083	194.826	16.6701
																														447	147.881	157.844	158.459	154.728	3.42813		447	87.2291	94.7266	112.287	98.0808	7.42539		447	195.155	164.856	222.144	194.052	16.5466
																														448	147.087	158.921	156.565	154.191	3.61649		448	86.8588	93.255	112.496	97.5367	7.70436		448	197.107	163.83	223.266	194.734	17.1989
																														449	147.956	159.436	155.371	154.254	3.36092		449	85.8642	90.663	113.083	96.5368	8.3884		449	193.821	162.22	226.276	194.106	18.492
																														450	145.675	159.443	155.784	153.634	4.11732		450	84.421	92.6503	113.193	96.7547	8.55548		450	194.663	160.133	227.01	193.935	19.3092
																														451	141.795	159.813	156.404	152.671	5.52607		451	83.0933	94.7364	113.559	97.1297	8.87583		451	198.789	157.871	227.873	194.844	20.3038
																														452	140.855	159.831	156.502	152.396	5.84992		452	81.724	96.6561	113.537	97.3058	9.18945		452	201.985	155.651	229.079	195.571	21.4379
																														453	141.497	160.272	155.92	152.563	5.67396		453	81.0371	97.4176	113.74	97.3981	9.44045		453	204.121	154.858	229.827	196.268	21.9947
																														454	142.061	161.842	154.271	152.725	5.76237		454	80.9523	97.3428	113.634	97.3096	9.4343		454	206.726	154.913	230.806	197.482	22.3907
																														455	143.716	155.577	152.898	150.73	3.59159		455	80.7231	98.3604	114.186	97.7566	9.66466		455	210.511	155.546	230.13	198.729	22.322
																														456	143.698	155.366	152.33	150.465	3.49509		456	80.8005	99.2752	112.827	97.6342	9.28158		456	208.48	158.061	229.807	198.783	21.2713
																														457	144.014	155.152	154.388	151.184	3.59207		457	80.6791	97.798	111.326	96.6009	8.86709		457	202.395	157.692	230.086	196.724	21.0899
																														458	144.113	153.96	155.116	151.063	3.49098		458	80.364	98.1693	111.94	96.8245	9.14002		458	198.48	158.001	225.055	193.846	19.495
																														459	145.424	153.623	152.921	150.656	2.6239		459	80.4305	98.0579	112.804	97.0975	9.35778		459	199.052	157.114	226.247	194.137	20.1075
																														460	145.154	153.585	152.718	150.485	2.67764		460	80.5144	98.0273	112.687	97.0763	9.29966		460	195.976	155.32	226.124	192.473	20.5141
																														461	146.853	153.443	151.811	150.702	1.98155		461	80.8323	99.0271	113.22	97.6931	9.37324		461	194.241	155.982	226.336	192.186	20.3355
																														462	144.65	153.981	151.647	150.093	2.8037		462	80.3477	98.5347	113.433	97.4385	9.56669		462	192.908	156.007	227.882	192.266	20.751
																														463	141.592	153.663	151.104	148.786	3.6722		463	79.2324	99.1736	113.287	97.2311	9.87872		463	193.115	156.559	229.978	193.217	21.1944
																														464	140.382	153.724	152.391	148.832	4.24269		464	78.827	98.82	113.906	97.1845	10.1595		464	193.187	156.171	230.367	193.242	21.4185
																														465	140.324	154.003	152.311	148.879	4.30549		465	79.1632	97.1418	114.254	96.8529	10.1308		465	194.601	156.355	226.326	192.427	20.2283
																														466	140.827	154.454	152.272	149.184	4.22606		466	79.6272	96.3307	114.675	96.8776	10.1211		466	197.067	156.087	220.664	191.273	18.8655
																														467	143.628	154.027	152.151	149.935	3.19994		467	79.8297	96.3229	116.17	97.4409	10.5054		467	197.957	155.739	224.594	192.764	20.0457
																														468	143.765	154.007	154.644	150.805	3.5249		468	79.7547	96.9012	116.476	97.7106	10.6082		468	198.848	155.121	224.966	192.978	20.3748
																														469	143.945	154.216	155.826	151.329	3.72116		469	80.2326	97.7687	115.868	97.9563	10.2874		469	193.508	156.621	225.013	191.714	19.7634
																														470	145.514	155.763	154.979	152.086	3.29342		470	80.2685	98.3042	117.138	98.5701	10.6441		470	189.218	155.373	225.958	190.183	20.3819
																														471	145.681	156.282	153.06	151.674	3.13761		471	80.5655	98.3978	117.586	98.8499	10.6894		471	189.153	154.856	226.967	190.325	20.8247
																														472	143.895	156.296	152.392	150.861	3.66063		472	80.5794	98.6832	118.32	99.1944	10.8979		472	192.599	153.83	225.541	190.656	20.724
																														473	142.93	158.537	151.597	151.021	4.51444		473	80.4759	98.8529	119.333	99.5538	11.2224		473	192.592	152.22	226.742	190.518	21.5375
																														474	140.393	157.653	153.879	150.641	5.23897		474	80.03	98.3203	119.356	99.2354	11.3616		474	191.117	150.133	226.585	189.278	22.0889
																														475	138.821	157.946	152.913	149.893	5.72357		475	78.7188	95.012	119.898	97.8762	11.9733		475	191.577	157.871	228.886	192.778	20.5091
																														476	138.31	160.764	152.952	150.676	6.581		476	78.0317	99.9048	120.518	99.4848	12.2665		476	192.847	155.651	229.022	192.506	21.1809
																														477	139.139	160.149	154.058	151.116	6.24088		477	78.13	99.5167	119.995	99.2139	12.0863		477	192.802	154.858	226.845	191.502	20.791
																														478	140.675	159.617	153.192	151.161	5.56151		478	78.1993	99.7341	118.591	98.8416	11.6687		478	192.276	152.22	224.484	189.66	20.9018
																														479	141.361	160.03	153.508	151.633	5.47009		479	78.7899	99.6597	110.796	96.4151	9.38059		479	191.854	150.133	226.445	189.477	22.0613
																														480	141.071	159.575	153.005	151.217	5.41599		480	78.6208	99.8448	109.225	95.8969	9.0525		480	191.211	157.871	225.713	191.599	19.5852
																														481	141.556	159.318	152.464	151.113	5.17189		481	78.4878	99.5068	108.654	95.5494	8.9301		481	192.295	155.651	224.444	190.797	19.8731
																														482	139.865	158.482	151.806	150.051	5.44524		482	78.434	98.5737	109.125	95.3775	9.0026		482	193.59	154.858	224.835	191.094	20.239
																														483	139.865	157.578	152.231	149.892	5.24534		483	78.2679	97.238	109.774	95.0933	9.15805		483	190.351	154.913	226.061	190.442	20.5386
																														484	139.865	155.113	151.962	148.98	4.64718		484	78.28	97.2507	110.056	95.1956	9.23035		484	189.607	155.546	226.118	190.424	20.3764
																														485	139.865	157.324	153.009	150.066	5.25037		485	78.1011	99.9048	109.95	95.9855	9.40066		485	189.607	156.62	227.483	191.237	20.4724
																														486	139.865	156.342	153.009	149.739	5.02969		486	78.0897	99.5167	110.625	96.077	9.54817		486	190.035	154.856	227.85	190.914	21.0761
																														487	139.865	158.343	154.071	150.76	5.58513		487	77.5848	97.798	110.673	95.352	9.62975		487	190.078	153.83	227.898	190.602	21.3832
																														488	139.865	152.432	153.673	148.657	4.41031		488	77.5848	98.1693	111.092	95.6154	9.75662		488	188.936	152.22	230.759	190.638	22.6881
																														489	139.865	154.234	153.996	149.365	4.75048		489	77.5848	98.0579	111.113	95.5853	9.75741		489	188.688	150.133	227.042	188.621	22.2019
																														490	139.865	157.439	154.87	150.725	5.48018		490	77.5848	98.0273	110.967	95.5265	9.7175		490	188.414	157.871	223.083	189.789	18.8376
																														491	137.232	158.08	140.204	145.172	6.51086		491	75.1348	96.6184	110.344	94.0323	10.2458		491	190.336	153.523	225.696	189.852	20.836
																														492	133.713	152.1	132.377	139.397	6.36357		492	73.3189	95.227	106.613	91.7196	9.76982		492	182.449	151.399	205.221	179.69	15.5984
																														493	130.615	141.878	130.975	134.489	3.69581		493	68.4439	88.8424	103.483	86.923	10.1603		493	174.993	139.45	200.455	171.633	17.6904
																														494	126.723	114.255	128.491	123.157	4.48		494	59.7563	74.3831	101.722	78.6206	12.2985		494	168.932	119.611	193.131	160.558	21.6326
																														495	122.507	89.7938	125.918	112.74	11.5151		495	52.1078	61.3593	99.3353	70.9341	14.4496		495	159.321	102.782	185.971	149.358	24.526
																														496	117.977	77.5914	123.957	106.508	14.5611		496	46.4057	53.3307	96.8318	65.5227	15.7817		496	150.231	89.4922	176.041	138.588	25.6538
																														497	113.193	71.0589	122.724	102.325	15.8735		497	42.4981	49.6156	93.0682	61.7273	15.8046		497	144.231	82.5809	169.091	131.968	25.7151
																														498	109.463	69.166	122.445	100.358	16.0401		498	40.296	47.1229	91.2518	59.5569	15.9695		498	139.231	78.3256	163.899	127.152	25.4305
																														499	107.22	67.7746	121.711	98.9021	16.1161		499	38.2664	45.5151	88.9349	57.5721	15.8204		499	131.231	75.6397	158.927	121.933	24.4885
																														500	104.286	65.8353	121.695	97.2721	16.5022		500	36.5651	43.4697	88.0612	56.032	16.1382		500	126.123	72.0459	153.823	117.331	24.0128
																														501	102.361	64.727	121.638	96.2422	16.7113		501	34.9268	42.0489	86.6484	54.5414	16.1847		501	120.412	69.8899	149.819	113.374	23.3405
																														502	99.3235	63.4137	120.48	94.4056	16.656		502	33.7054	40.7841	85.4573	53.3156	16.2003		502	111.329	67.7953	145.219	108.115	22.4081
																														503	95.6064	61.6852	120.417	92.5694	17.0222		503	32.4478	39.2295	83.8664	51.8479	16.1285		503	106.231	64.1904	141.203	103.875	22.2627
																														504	91.5594	60.0333	118.543	90.0452	16.9072		504	31.2885	38.2298	82.3514	50.6232	15.9901		504	100.123	63.9711	137.247	100.447	21.1536
																														505	90.0114	59.0916	116.531	88.5447	16.5976		505	30.3611	37.5899	80.461	49.4706	15.635		505	98.1232	63.1586	132.772	98.0181	20.0958
																														506	88.941	58.31	116.001	87.7506	16.6646		506	29.5068	37.1572	78.6571	48.4404	15.2689		506	97.2312	62.6786	126.44	95.4499	18.4278
																														507	87.542	58.0885	115.802	87.1442	16.6617		507	28.9954	36.6593	76.9405	47.5317	14.8699		507	96.0343	62.7963	123.052	93.9609	17.4253
																														508	85.9948	57.849	115.127	86.3237	16.5356		508	28.6187	36.4179	75.0057	46.6807	14.3403		508	97.0833	62.5988	118.749	92.8103	16.3493
																														509	84.3201	57.4062	115.074	85.5999	16.6594		509	28.0536	36.1235	73.9621	46.0464	14.1509		509	95.1348	62.2862	115.12	90.8469	15.4017
																														510	83.1553	57.8619	113.946	84.9876	16.2159		510	27.8284	35.891	74.6718	46.1304	14.4593		510	94.0343	62.6051	112.407	89.6821	14.5403
																														511	81.8586	57.4397	113.021	84.1065	16.0843		511	27.6129	35.7197	71.7841	45.0389	13.5758		511	93.0344	62.7302	109.385	88.3834	13.6675
																														512	80.3125	57.6521	111.244	83.0695	15.5319		512	27.4816	35.7632	70.5529	44.5993	13.1952		512	94.0324	62.4763	106.955	87.8211	13.21
																														513	79.6392	57.2128	110.57	82.474	15.468		513	27.3977	34.8062	69.5513	43.9184	12.9937		513	92.4324	61.7575	104.962	86.384	12.8335
																														514	77.6956	56.308	109.79	81.2645	15.5417		514	27.1885	31.9664	68.2248	42.4599	12.9561		514	92.0833	61.4015	103.36	85.6149	12.5368
																														515	75.5621	55.2574	109.496	80.1052	15.8212		515	27.5403	31.9707	67.3225	42.2778	12.5875		515	92.3413	60.2105	101.218	84.5899	12.4561
																														516	72.8547	54.4062	110.348	79.2031	16.4581		516	26.8563	31.3835	66.1573	41.4657	12.4148		516	91.3833	59.706	99.5808	83.5567	12.1579
																														517	70.8393	53.7523	109.839	78.1436	16.5977		517	26.8049	31.2316	65.5498	41.1954	12.244		517	91.0833	59.0243	98.568	82.8918	12.1278

## Sheet: Supplementary Figure 2
Supplementary figure 2: Stromal ATP generation in leaves of different developmental stages.
	S. Fig. 2(b) Stromal in MCs															S. Fig. 2(c) Stromal in GCs
				mesophyll (4th leaf)						mesophyll (5th leaf)									guard cell (4th leaf)						guard cell (5th leaf)
		0h		2h		8h		0h		2h		8h					0h		2h		8h		0h		2h		8h
	Replicate	0 s	180 s	0 s	180 s	0 s	180 s	0 s	180 s	0 s	180 s	0 s	180 s			Replicate	0 s	180 s	0 s	180 s	0 s	180 s	0 s	180 s	0 s	180 s	0 s	180 s
	1	1.61017	1.76477	1.49663	1.56342	1.31289	1.47624	1.60535	1.74167	1.38428	1.53108	1.37479	1.49741			1	1.5591	1.51702	1.27383	1.20711	1.56447	1.63387	1.52676	1.43637	1.74682	1.80755	1.51785	1.5157
	2	1.62038	1.90461	1.45363	1.5321	1.30606	1.53548	1.67145	1.85228	1.34158	1.47299	1.21718	1.48567			2	1.76886	1.76895	1.32249	1.30274	1.46841	1.50751	1.66959	1.67416	1.52196	1.49787	1.55903	1.46934
	3	1.58767	1.81037	1.47817	1.53779	1.30181	1.5607	1.81412	2.03277	1.30604	1.39711	1.37604	1.57605			3	1.59519	1.64862	1.41081	1.46297	1.65728	1.51309	1.5552	1.58512	1.63285	1.62287	1.38	1.31157
	AVERAGE	1.60607	1.82658	1.47614	1.54444	1.30692	1.52414	1.69697	1.87557	1.34396	1.46706	1.32267	1.51971			AVERAGE	1.64105	1.64486	1.33571	1.32427	1.56339	1.55149	1.58385	1.56522	1.63388	1.64276	1.48563	1.4322
	SE	0.00966391	0.041175	0.0124545	0.00963242	0.00322686	0.0250328	0.0616027	0.0848381	0.0226189	0.0387863	0.0527467	0.0283731			SE	0.0647489	0.0727492	0.0400912	0.0746415	0.0545259	0.04122	0.0436505	0.0693618	0.064916	0.0899477	0.0541358	0.0617836

## Sheet: Supplementary Figure 3
Supplementary Figure 3. Ratiometric images of cytosolic cpYFP expressed in mesophyll cells and guard cells before and after 3 min of illumination.
	S. Fig. 3(c) MCs																S. Fig. 3(d) GCs
				MCs (untreated)						MCs (oligomycin)										GCs (untreated)						GCs (oligomycin)
		0h		2h		8h		0h		2h		8h						0h		2h		8h		0h		2h		8h
	Replicate	0 min	3 min	0 min	3 min	0 min	3 min	0 min	3 min	0 min	3 min	0 min	3 min				Replicate	0 min	3 min	0 min	3 min	0 min	3 min	0 min	3 min	0 min	3 min	0 min	3 min
	1	3.82697	6.38894	4.38188	6.25952	4.23653	5.22998	3.50369	3.85541	2.9388	3.53482	4.1008	4.17346				1	2.85517	3.73624	3.369	4.41391	2.60064	3.43408	2.86207	3.1485	3.04845	2.9647	3.16643	3.26327
	2	4.91691	5.98324	4.65626	5.28857	3.59708	4.50011	3.44269	3.91424	3.47559	3.47528	3.7378	3.51767				2	3.83386	5.38098	3.34391	4.29185	2.66793	3.37781	2.78339	3.04605	3.16289	2.97212	3.73652	3.52067
	3	4.75599	5.5698	3.93282	4.7116	3.67456	3.98742	3.09956	2.80353	3.3492	3.45097	2.8759	2.37636				3	3.38737	3.44712	3.38138	3.81371	2.33678	2.90387	2.85924	2.51339	3.53154	3.36708	3.56364	3.74141
	4	4.07721	5.32984	4.49557	5.63104	3.43976	4.12857	4.07039	3.8823	3.21099	3.83404	3.86291	4.4144				4	3.95859	4.43649	3.31645	4.13436	2.31031	2.99103	2.75676	2.41613	2.67091	3.0621	2.56873	3.14549
	5	5.65054	6.92389	4.38435	5.487	3.29968	3.80099	3.38437	3.93574	3.99755	4.13522	3.47158	2.94398				5	3.07154	4.04448	3.096	3.78528	2.79216	3.51065	3.45236	3.13555	3.09771	3.57688	2.60818	3.41192
	AVERAGE	4.64552	6.03914	4.37018	5.47555	3.64952	4.32942	3.50014	3.67824	3.39442	3.68607	3.60979	3.48517				AVERAGE	3.42131	4.20906	3.30135	4.08782	2.54156	3.24349	2.94276	2.85192	3.1023	3.18858	3.1287	3.41655
	SE	0.323182	0.285627	0.120247	0.25075	0.160366	0.252654	0.158488	0.219106	0.175162	0.131569	0.209672	0.378195				SE	0.212471	0.335881	0.0525306	0.125856	0.0942521	0.123453	0.129069	0.159784	0.137284	0.121576	0.239223	0.103287

## Sheet: Supplementary Figure 5
Supplementary figure 5: Size comparison between protoplasts and chloroplasts isolated from guard cells and mesophyll cells.
	S. Fig 5(b) Diameter of GCCs and MCCs						S. Fig 5(c) Diameter of GCPs and MCPs
	No	GCCs	MCCs				No	GCCs	MCCs
	1	2.231	4.462				1	8.137	47.161
	2	2.077	5.954				2	8.117	45.124
	3	2.032	5.093				3	7.848	44.793
	4	1.251	4.839				4	7.792	44.541
	5	2.032	7.62				5	7.776	44.042
	6	1.964	7.857				6	7.735	42.334
	7	2.083	9.287				7	7.672	42.168
	8	3.461	7.653				8	7.64	42.084
	9	2.021	8.003				9	7.638	41.496
	10	2.027	7.396				10	7.568	41.422
	11	1.693	5.299				11	7.557	40.468
	12	1.81	5.59				12	7.458	39.811
	13	1.055	7.369				13	7.421	39.457
	14	1.791	4.013				14	7.373	39.245
	15	1.507	5.42				15	7.331	37.774
	16	1.733	5.76				16	7.212	37.592
	17	2.321	4.808				17	7.158	37.506
	18	1.349	5.957				18	7.127	37.447
	19	1.786	5.119				19	7.093	37.2
	20	2.215	4.286				20	6.969	36.737
	21	1.182	4.756				21	6.876	36.559
	22	1.552	5.799				22	6.876	35.866
	23	1.787	5.184				23	6.862	35.866
	24	1.908	4.585				24	6.853	35.805
	25	1.752	5.141				25	6.841	35.682
	26	2.577	5.037				26	6.811	35.608
	27	2.511	5.151				27	6.73	35.472
	28	1.619	5.549				28	6.711	35.472
	29	2.976	4.849				29	6.679	35.174
	30	3.477	5.263				30	6.631	34.722
	31	1.892	4.74				31	6.612	34.671
	32	1.932	3.698				32	6.545	34.557
	33	2.62	5.558				33	6.48	34.538
	34	1.953	6.34				34	6.473	34.481
	35	0.907	5.406				35	6.45	34.438
	36	2.571	5.659				36	6.444	34.11
	37	2.299	5.072				37	6.409	33.955
	38	2.543	5.143				38	6.402	33.851
	39	1.996	4.685				39	6.383	33.747
	40	2.452	5.777				40	6.351	33.591
	41	1.272	4.346				41	6.34	33.368
	42	0.727	4.714				42	6.297	33.276
	43	1.04	5.051				43	6.261	33.081
	44	1.415	5.463				44	6.204	32.488
	45	2.087	5.841				45	6.157	32.474
	46	1.676	5.702				46	6.106	32.352
	47	1.619	5.29				47	6.085	32.312
	48	2.5	5.425				48	6.064	32.271
	49	0.783	3.754				49	6.039	32.203
	50	1.92	3.418				50	6.013	32.08
	51	2.299	5.198				51	5.983	31.86
	52	1.826	4.81				52	5.976	31.667
	53	2.443	4.386				53	5.93	31.5
	54	2.278	5.719				54	5.93	31.486
	55	2.29	4.921				55	5.885	31.43
	56	2.021	4.992				56	5.885	31.206
	57	2.073	4.643				57	5.829	30.508
	58	2.382	4.762				58	5.826	30.248
	59	2.56	3.765				59	5.796	30.219
	60	1.706	3.929				60	5.756	30.044
	61	1.265	4.217				61	5.731	29.942
	62	1.131	4.933				62	5.729	29.632
	63	1.506	5.912				63	5.681	29.185
	64	1.603	6.273				64	5.681	29.154
	65	1.634	3.971				65	5.676	29.004
	66	1.86	2.828				66	5.651	28.561
	67	1.95	3.148				67	5.615	28.33
	68	2.111	5.186				68	5.608	28.19
	69		3.596				69	5.601	28.07
	70		5.477				70	5.563	27.955
	71		4.771				71	5.526	27.955
	72		4.504				72	5.476	27.75
	73		5.172				73	5.473	27.687
	74		4.512				74	5.431	27.56
	75		5.013				75	5.402	27.432
	76		5.405				76	5.351	27.32
	77		4.658				77	5.312	26.653
	78		4.371				78	5.312	26.653
	79		5.936				79	5.273	26.454
	80		2.643				80	5.259	26.254
	81		5.414				81	5.114	25.668
	82		5.309				82	5.112	25.668
	83		5.031				83	5.047	25.456
	84		3.16				84	5.022	25.199
	85		3.729				85	4.947	24.951
	86		4.823				86	4.832	24.764
	87		10.153				87	4.823	24.739
	88		7.578				88	4.823	24.525
	89		6.154				89	4.823	24.525
	90		6.812				90	4.693	24.309
	91		5.009				91	4.646	23.724
	92		7.382				92	4.646	23.445
	93		8.766				93	4.622	23.427
	94		3.995				94	4.589	23.246
	95		4.953				95	4.48	23.182
	96		5.858				96	4.465	23.049
	97		4.768				97	4.428	22.684
	98		4.504				98	4.381	22.489
	99		2.79				99	4.204	22.115
	100		5.146				100		21.936
	101		4.712				101		21.368
	102		6.147				102		20.7
	103		5.513				103		19.767
	104		5.089				104		19.227
	105		7.267				105		18.974
	106		5.936				106		18.671
	107		4.946				107		16.893
	108		4.595				AVERAGE	6.09546	31.0942
	109		5.074				SE	0.0986428	0.639421
	110		5.613
	111		4.643
	112		5.697
	113		4.899
	114		4.851
	115		3.999
	116		3.781
	117		4.713
	118		4.831
	119		5.745
	120		4.838
	121		4.563
	122		4.052
	123		3.701
	124		4.23
	125		4.319
	126		3.834
	127		2.845
	128		4.062
	129		4.894
	130		3.925
	131		4.063
	132		5.989
	133		4.958
	134		5.615
	135		3.05
	136		4.429
	137		4.625
	138		3.682
	139		7.003
	140		3.814
	141		4.786
	142		5.441
	143		6.264
	144		5.477
	145		4.585
	146		4.776
	147		3.352
	148		4.308
	149		4.042
	150		4.969
	151		5.25
	152		5.222
	153		3.494
	154		4.368
	155		2.86
	156		4.717
	157		4.845
	158		7.446
	159		5.76
	160		4.697
	161		5.365
	162		6.573
	163		5.695
	Average	1.92532	5.09202
	SE	0.0080471	0.00737723

## Sheet: Supplementary Figure 6
Supplementary figure 6: Protoplasts and chloroplasts of mesophyll cells and guard cells.
	S. Fig 6(b) Intact and leaky GCC and MCC
		Guard cell		Mesophyll
	No	Intact	Leaky	Intact	Leaky
	1	2.22361	2.36679	1.1545	2.37856
	2	1.93335	2.20183	1.86993	1.75222
	3	2.24968	2.66695	0.672656	1.29898
	4	2.19029	2.86489	1.24591	0.911081
	5	2.18858	3.18573	1.35565	1.49858
	6	2.86914	2.58701	0.873439	1.71247
	7	2.96747	2.64785	1.00675	0.794041
	8	2.98536	2.11466	0.72368	0.849747
	9	2.52211	2.10836	0.756303	1.38843
	10	2.6345	2.56257	1.78438	1.4373
	11	3.13062	2.5454	0.688221	1.34329
	12	1.78312	2.08051	0.792638	1.2683
	13	1.62042	1.47253	0.862442	0.8358
	14	1.63629	2.41281	0.865076	0.83892
	15	2.11035	1.67783	1.54329	0.833859
	16	2.15263	2.61578	0.745883	0.929788
	17	2.38067		0.701265	0.651275
	18	1.62742		0.653071	0.870613
	19	1.32974		0.695558	0.933342
	20	1.79203		0.71809	0.84469
	21	2.09554		0.63169	0.859549
	22	2.66001		1.38229	0.849687
	23	1.85461		0.724677	0.877187
	24	1.74106		0.704819	1.24487
	25	2.48986		0.701074	1.17082
	26	1.66007		0.660794	0.823172
	27	1.92125		0.657159	0.833825
	28	1.73241		0.689145	1.7774
	29	1.33057		0.673083	1.65414
	30			0.675858
	31			0.790126
	32			0.812094
	33			0.736472
	34			0.840894
	35			0.793484
	36			0.728896
	37			0.735846
	38			0.653103
	39			0.778498
	40			0.775001
	41			0.733156
	42			0.666477
	43			0.74501
	44			0.750374
	45			0.76133
	46			0.801028
	47			0.693044
	48			0.77359
	49			0.823947
	50			0.794205
	51			0.767301
	AVERAGE	2.13147	2.38197	0.846337	1.15386
	se	0.0918648	0.107643	0.0390628	0.0762434

## Sheet: Supplementary Figure 7
Supplementary Figure 7. Whole-plant recordings of gas exchange measurements of wild-type, ntt1 and ntt2 plants.
	S. Fig 7 (a) gs normalized																							S. Fig 7 (b) Closeup_Opening																							S. Fig 7 (c) A (µmol m-2 s-1) normalized
	WT							ntt1							ntt2									WT							ntt1							ntt2									WT
	Time (min)	1	2	3	AVERAGE	SE		Time (min)	1	2	3	AVERAGE	SE		Time (min)	1	2	3	AVERAGE	SE				Time (min)	1	2	3	AVERAGE	SE		Time (min)	1	2	3	AVERAGE	SE		Time (min)	1	2	3	AVERAGE	SE				Time (min)	1	2
	1	0	0	0	0	0		1	0	0	0	0	0		1	0	0	0	0	0				1	0	0	0	0	0		1	0	0	0	0	0		1	0	0	0	0	0				1	0	0
	2	-0.425963	0.428932	0.0581461	0.0203716	0.247508		2	-0.205101	0.896338	-0.585856	0.0351271	0.444412		2	-1.40542	-0.499533	-0.195213	-0.700055	0.363459				2	-0.425963	0.428932	0.0581461	0.0203716	0.247508		2	-0.205101	0.896338	-0.585856	0.0351271	0.444412		2	-1.40542	-0.499533	-0.195213	-0.700055	0.363459				2	0.00831725	-0.0513788
	3	-0.743971	1.06797	0.0596898	0.127896	0.524173		3	-0.468427	1.42942	-1.48973	-0.176246	0.855254		3	2.35058	-0.50512	-0.0897862	0.585225	0.890784				3	-0.743971	1.06797	0.0596898	0.127896	0.524173		3	-0.468427	1.42942	-1.48973	-0.176246	0.855254		3	2.35058	-0.50512	-0.0897862	0.585225	0.890784				3	0.0216906	-0.0996166
	4	-0.427814	0.8596	0.0837569	0.171848	0.374245		4	-0.729231	1.99906	-1.70305	-0.14441	1.10799		4	5.27739	-0.805004	0.025981	1.49945	1.90414				4	-0.427814	0.8596	0.0837569	0.171848	0.374245		4	-0.729231	1.99906	-1.70305	-0.14441	1.10799		4	5.27739	-0.805004	0.025981	1.49945	1.90414				4	0.0134031	-0.103409
	5	-0.52809	2.0242	-0.179299	0.438938	0.799002		5	-1.23729	1.99611	-0.937864	-0.0596825	1.03152		5	3.8188	-0.978114	0.48092	1.1072	1.41972				5	-0.52809	2.0242	-0.179299	0.438938	0.799002		5	-1.23729	1.99611	-0.937864	-0.0596825	1.03152		5	3.8188	-0.978114	0.48092	1.1072	1.41972				5	-0.00390775	-0.133763
	6	-0.753558	3.49319	0.902692	1.21411	1.23578		6	-1.62575	2.20757	-1.67011	-0.362762	1.28523		6	1.45616	-2.26209	0.539453	-0.0888259	1.11839				6	-0.753558	3.49319	0.902692	1.21411	1.23578		6	-1.62575	2.20757	-1.67011	-0.362762	1.28523		6	1.45616	-2.26209	0.539453	-0.0888259	1.11839				6	-0.00147278	-0.18
	7	-1.08605	3.32897	1.22267	1.1552	1.27495		7	-1.86846	1.98214	-1.73919	-0.541836	1.26254		7	-0.9617	-2.7352	0.320046	-1.12562	0.885772				7	-1.08605	3.32897	1.22267	1.1552	1.27495		7	-1.86846	1.98214	-1.73919	-0.541836	1.26254		7	-0.9617	-2.7352	0.320046	-1.12562	0.885772				7	-0.00722953	-0.093911
	8	-1.13096	3.01245	0.419945	0.767146	1.20863		8	-2.38625	1.81991	-1.47813	-0.681491	1.27788		8	4.12188	-4.1469	0.07693	0.0173048	2.38718				8	-1.13096	3.01245	0.419945	0.767146	1.20863		8	-2.38625	1.81991	-1.47813	-0.681491	1.27788		8	4.12188	-4.1469	0.07693	0.0173048	2.38718				8	0.0212945	-0.0880017
	9	-0.9998	3.65852	0.597994	1.08557	1.36666		9	-2.10087	1.83635	-1.7354	-0.66664	1.25594		9	2.18015	-4.28391	-0.325682	-0.809814	1.88165				9	-0.9998	3.65852	0.597994	1.08557	1.36666		9	-2.10087	1.83635	-1.7354	-0.66664	1.25594		9	2.18015	-4.28391	-0.325682	-0.809814	1.88165				9	0.0470911	-0.108547
	10	-1.49841	3.45378	0.863518	0.939629	1.43008		10	-2.64484	0.909604	-2.00868	-1.24797	1.09431		10	0.62181	-4.47376	-0.423593	-1.42518	1.55387				10	-1.49841	3.45378	0.863518	0.939629	1.43008		10	-2.64484	0.909604	-2.00868	-1.24797	1.09431		10	0.62181	-4.47376	-0.423593	-1.42518	1.55387				10	0.0364331	-0.116161
	11	0.122198	6.83321	11.6501	6.20182	3.34275		11	-2.55736	0.367509	-1.50485	-1.23157	0.855322		11	-1.73757	-3.77767	5.43981	-0.0251405	2.79522				11	0.122198	6.83321	11.6501	6.20182	3.34275		11	-2.55736	0.367509	-1.50485	-1.23157	0.855322		11	-1.73757	-3.77767	5.43981	-0.0251405	2.79522				11	0.90561	1.37794
	12	1.5383	12.1733	15.8432	9.8516	4.28953		12	-2.33577	1.05537	0.228194	-0.350737	1.02084		12	0.0327257	-2.32823	8.1397	1.94806	3.16995				12	1.5383	12.1733	15.8432	9.8516	4.28953		12	-2.33577	1.05537	0.228194	-0.350737	1.02084		12	0.0327257	-2.32823	8.1397	1.94806	3.16995				12	2.38695	3.2859
	13	3.68354	16.0348	19.3137	13.0107	4.75865		13	-1.21382	3.0483	1.4343	1.08959	1.24238		13	0.618225	-2.5	10.7111	2.94311	3.98694				13	3.68354	16.0348	19.3137	13.0107	4.75865		13	-1.21382	3.0483	1.4343	1.08959	1.24238		13	0.618225	-2.5	10.7111	2.94311	3.98694				13	3.10103	4.59631
	14	5.48002	21.6009	19.3648	15.4819	5.04243		14	0.148824	5.28744	2.85115	2.76247	1.48405		14	2.13276	-0.807421	14.6685	5.33127	4.74512				14	5.48002	21.6009	19.3648	15.4819	5.04243		14	0.148824	5.28744	2.85115	2.76247	1.48405		14	2.13276	-0.807421	14.6685	5.33127	4.74512				14	3.41989	5.2058
	15	7.96883	27.7683	16.3883	17.3752	5.73688		15	1.74742	8.04153	4.46851	4.75249	1.82249		15	4.39384	0.724426	19.3129	8.14372	5.68416				15	7.96883	27.7683	16.3883	17.3752	5.73688		15	1.74742	8.04153	4.46851	4.75249	1.82249		15	4.39384	0.724426	19.3129	8.14372	5.68416				15	3.53733	5.53914
	16	9.56654	34.4348	15.4795	19.8269	7.50073		16	3.54607	10.9736	5.818	6.77921	2.19733		16	7.01614	3.68132	22.6442	11.1139	5.84496				16	9.56654	34.4348	15.4795	19.8269	7.50073		16	3.54607	10.9736	5.818	6.77921	2.19733		16	7.01614	3.68132	22.6442	11.1139	5.84496				16	3.64854	5.82193
	17	12.0325	41.2065	15.2138	22.8176	9.24021		17	5.49711	14.6177	7.14108	9.08529	2.80662		17	9.43503	6.35764	27.0851	14.2926	6.45767				17	12.0325	41.2065	15.2138	22.8176	9.24021		17	5.49711	14.6177	7.14108	9.08529	2.80662		17	9.43503	6.35764	27.0851	14.2926	6.45767				17	3.73009	6.01643
	18	14.0365	48.9929	15.4952	26.1748	11.4168		18	7.25178	18.1354	8.85714	11.4148	3.39212		18	11.9252	8.98155	30.5714	17.1594	6.75965				18	14.0365	48.9929	15.4952	26.1748	11.4168		18	7.25178	18.1354	8.85714	11.4148	3.39212		18	11.9252	8.98155	30.5714	17.1594	6.75965				18	3.80634	6.06016
	19	16.4499	57.7516	15.6388	29.9468	13.9044		19	9.21988	21.4635	10.2553	13.6462	3.92005		19	14.3571	12.1072	34.1819	20.2154	7.01341				19	16.4499	57.7516	15.6388	29.9468	13.9044		19	9.21988	21.4635	10.2553	13.6462	3.92005		19	14.3571	12.1072	34.1819	20.2154	7.01341				19	3.83127	6.17704
	20	18.5691	64.5144	16.0917	33.0584	15.7442		20	10.9929	25.257	11.2926	15.8475	4.70555		20	16.0674	15.9837	38.0397	23.3636	7.33807				20	18.5691	64.5144	16.0917	33.0584	15.7442		20	10.9929	25.257	11.2926	15.8475	4.70555		20	16.0674	15.9837	38.0397	23.3636	7.33807				20	3.90346	6.32084
	21	23.0303	72.2076	14.6539	36.6306	17.9521		21	13.5079	30.046	12.3528	18.6356	5.71496		21	17.7659	21.3551	42.8702	27.3304	7.83867				21	23.0303	72.2076	14.6539	36.6306	17.9521		21	13.5079	30.046	12.3528	18.6356	5.71496		21	17.7659	21.3551	42.8702	27.3304	7.83867				21	3.98687	6.39738
	22	27.8988	82.6898	16.857	42.4819	20.3551		22	15.9308	34.6281	13.6237	21.3942	6.65039		22	19.8695	29.4291	48.1156	32.4714	8.29463				22	27.8988	82.6898	16.857	42.4819	20.3551		22	15.9308	34.6281	13.6237	21.3942	6.65039		22	19.8695	29.4291	48.1156	32.4714	8.29463				22	4.04126	6.51736
	23	31.1103	86.1139	16.9487	44.7243	21.0947		23	18.6136	39.281	15.1158	24.3368	7.54001		23	22.886	32.4899	50.8998	35.4252	8.21897				23	31.1103	86.1139	16.9487	44.7243	21.0947		23	18.6136	39.281	15.1158	24.3368	7.54001		23	22.886	32.4899	50.8998	35.4252	8.21897				23	4.09539	6.51673
	24	34.321	92.7009	17.2534	48.0918	22.8422		24	21.6876	43.7001	15.5793	26.989	8.53959		24	25.7133	38.7657	54.9964	39.8252	8.46988				24	34.321	92.7009	17.2534	48.0918	22.8422		24	21.6876	43.7001	15.5793	26.989	8.53959		24	25.7133	38.7657	54.9964	39.8252	8.46988				24	4.12045	6.6708
	25	33.038	96.0085	17.3771	48.8079	24.0294		25	23.5934	47.9195	15.5537	29.0222	9.72953		25	29.2353	41.8383	57.9264	43	8.30274				25	33.038	96.0085	17.3771	48.8079	24.0294		25	23.5934	47.9195	15.5537	29.0222	9.72953		25	29.2353	41.8383	57.9264	43	8.30274				25	4.17104	6.73175
	26	35.5802	100.781	18.2355	51.5324	25.1284		26	25.1905	50.2685	16.5886	30.6825	10.1029		26	31.2163	45.4038	58.7837	45.1346	7.95916				26	35.5802	100.781	18.2355	51.5324	25.1284		26	25.1905	50.2685	16.5886	30.6825	10.1029		26	31.2163	45.4038	58.7837	45.1346	7.95916				26	4.2088	6.75757
	27	38.7261	104.572	19.5647	54.2877	25.7436		27	27.453	54.845	17.7352	33.3444	11.1103		27	32.2015	50.6682	63.4102	48.76	9.05956				27	38.7261	104.572	19.5647	54.2877	25.7436		27	27.453	54.845	17.7352	33.3444	11.1103		27	32.2015	50.6682	63.4102	48.76	9.05956				27	4.23468	6.70046
	28	42.2771	109.796	20.9284	57.6672	26.7831		28	30.105	58.2045	19.1984	35.836	11.619		28	34.2312	53.7354	67.5277	51.8314	9.65888				28	42.2771	109.796	20.9284	57.6672	26.7831		28	30.105	58.2045	19.1984	35.836	11.619		28	34.2312	53.7354	67.5277	51.8314	9.65888				28	4.24734	6.74698
	29	45.9461	111.236	21.2005	59.461	26.8551		29	32.7275	62.0306	20.8566	38.5382	12.2358		29	36.8034	60.6477	71.713	56.388	10.3001				29	45.9461	111.236	21.2005	59.461	26.8551		29	32.7275	62.0306	20.8566	38.5382	12.2358		29	36.8034	60.6477	71.713	56.388	10.3001				29	4.28821	6.79669
	30	48.6621	121.772	22.2933	64.2426	29.7551		30	34.1389	64.9646	21.9699	40.3578	12.7951		30	38.2855	63.8461	74.1973	58.7763	10.6723				30	48.6621	121.772	22.2933	64.2426	29.7551		30	34.1389	64.9646	21.9699	40.3578	12.7951		30	38.2855	63.8461	74.1973	58.7763	10.6723				30	4.25738	6.71575
	31	48.2244	113.774	24.1475	62.0487	26.7804		31	36.3573	66.4584	22.8941	41.9033	12.878		31	39.9026	67.7982	77.2048	61.6352	11.2005				31	48.2244	113.774	24.1475	62.0487	26.7804		31	36.3573	66.4584	22.8941	41.9033	12.878		31	39.9026	67.7982	77.2048	61.6352	11.2005				31	4.33572	6.68659
	32	45.6761	118.603	26.2295	63.5029	28.1162		32	38.07	68.5345	25.8507	44.1517	12.6914		32	41.3225	69.6851	80.3308	63.7795	11.6414				32	45.6761	118.603	26.2295	63.5029	28.1162		32	38.07	68.5345	25.8507	44.1517	12.6914		32	41.3225	69.6851	80.3308	63.7795	11.6414				32	4.34754	6.61374
	33	44.3779	118.066	26.4098	62.9511	28.0412		33	39.7965	69.1462	27.5369	45.4932	12.3447		33	43.0811	71.9852	81.3917	65.486	11.5269				33	44.3779	118.066	26.4098	62.9511	28.0412		33	39.7965	69.1462	27.5369	45.4932	12.3447		33	43.0811	71.9852	81.3917	65.486	11.5269				33	4.36889	6.69404
	34	44.0691	119.945	28.9445	64.3197	28.1535		34	41.481	69.8565	27.8575	46.3983	12.3708		34	44.7237	75.8582	83.2668	67.9496	11.8082				34	44.0691	119.945	28.9445	64.3197	28.1535		34	41.481	69.8565	27.8575	46.3983	12.3708		34	44.7237	75.8582	83.2668	67.9496	11.8082				34	4.34997	6.68393
	35	44.5923	122.371	28.5418	65.1684	28.9742		35	42.536	70.2185	28.9748	47.2431	12.1364		35	46.9516	76.552	84.5033	69.3356	11.425				35	44.5923	122.371	28.5418	65.1684	28.9742		35	42.536	70.2185	28.9748	47.2431	12.1364		35	46.9516	76.552	84.5033	69.3356	11.425				35	4.36419	6.61897
	36	44.5708	124.485	30.0546	66.3701	29.3581		36	42.9487	68.9527	30.7299	47.5437	11.2706		36	47.5585	78.3441	90.0034	71.9687	12.6607				36	44.5708	124.485	30.0546	66.3701	29.3581		36	42.9487	68.9527	30.7299	47.5437	11.2706		36	47.5585	78.3441	90.0034	71.9687	12.6607				36	4.42349	6.54504
	37	44.8775	128.836	30.5707	68.0947	30.6501		37	43.7102	67.2455	30.477	47.1442	10.7521		37	47.8213	80.6651	91.2252	73.2372	13.0684				37	44.8775	128.836	30.5707	68.0947	30.6501		37	43.7102	67.2455	30.477	47.1442	10.7521		37	47.8213	80.6651	91.2252	73.2372	13.0684				37	4.40868	6.68393
	38	42.0522	126.69	32.013	66.9184	30.026		38	43.0192	64.8555	29.8765	45.9171	10.201		38	48.5048	79.0017	92.7279	73.4115	13.0685				38	42.0522	126.69	32.013	66.9184	30.026		38	43.0192	64.8555	29.8765	45.9171	10.201		38	48.5048	79.0017	92.7279	73.4115	13.0685				38	4.40945	6.66877
	39	42.0415	126.184	35.3977	67.8743	29.2177		39	41.7749	62.6491	30.8198	45.0813	9.33585		39	48.0433	77.9863	91.1186	72.3827	12.7465				39	42.0415	126.184	35.3977	67.8743	29.2177		39	41.7749	62.6491	30.8198	45.0813	9.33585		39	48.0433	77.9863	91.1186	72.3827	12.7465				39	4.40817	6.74945
	40	42.8463	115.95	35.0332	64.6098	25.769		40	41.6459	62.6484	32.0129	45.4357	9.04446		40	48.0239	80.1259	89.1672	72.439	12.4834				40	42.8463	115.95	35.0332	64.6098	25.769		40	41.6459	62.6484	32.0129	45.4357	9.04446		40	48.0239	80.1259	89.1672	72.439	12.4834				40	4.38508	6.68992
	41	42.0591	114.081	33.3844	63.1747	25.5758		41	41.4625	61.5452	32.3331	45.1136	8.62816		41	49.1421	80.9751	91.2051	73.7741	12.6651				41	42.0591	114.081	33.3844	63.1747	25.5758		41	41.4625	61.5452	32.3331	45.1136	8.62816		41	49.1421	80.9751	91.2051	73.7741	12.6651				41	4.39407	6.68127
	42	42.1484	108.598	36.4366	62.3943	23.1605		42	41.6374	60.3916	32.199	44.7427	8.2853		42	49.6394	82.0872	93.208	74.9782	13.0698				42	42.1484	108.598	36.4366	62.3943	23.1605		42	41.6374	60.3916	32.199	44.7427	8.2853		42	49.6394	82.0872	93.208	74.9782	13.0698				42	4.3945	6.69535
	43	43.2827	103.888	36.3617	61.1773	21.4484		43	42.1975	57.9082	32.4944	44.2	7.40435		43	50.2468	82.4658	93.9477	75.5534	13.0802				43	43.2827	103.888	36.3617	61.1773	21.4484		43	42.1975	57.9082	32.4944	44.2	7.40435		43	50.2468	82.4658	93.9477	75.5534	13.0802				43	4.40365	6.62481
	44	44.2756	98.81	36.1585	59.748	19.6711		44	41.6495	56.2519	33.1458	43.6824	6.74716		44	50.5295	83.9095	93.3801	75.9397	12.9959				44	44.2756	98.81	36.1585	59.748	19.6711		44	41.6495	56.2519	33.1458	43.6824	6.74716		44	50.5295	83.9095	93.3801	75.9397	12.9959				44	4.40452	6.63676
	45	44.8967	94.531	38.9725	59.4667	17.6154		45	41.1339	54.9043	33.8798	43.306	6.16566		45	50.8777	84.98	93.9941	76.6173	13.1302				45	44.8967	94.531	38.9725	59.4667	17.6154		45	41.1339	54.9043	33.8798	43.306	6.16566		45	50.8777	84.98	93.9941	76.6173	13.1302				45	4.4051	6.67177
	46	46.2069	94.673	36.91	59.2633	17.9071		46	40.8237	53.9128	34.2586	42.9984	5.77692		46	51.0572	85.7606	95.8649	77.5609	13.5691				46	46.2069	94.673	36.91	59.2633	17.9071		46	40.8237	53.9128	34.2586	42.9984	5.77692		46	51.0572	85.7606	95.8649	77.5609	13.5691				46	4.41916	6.68398
	47	46.9883	92.7174	34.4746	58.0601	17.7012		47	40.957	53.9148	34.0051	42.959	5.83394		47	51.008	87.4176	95.8432	78.0896	13.7575				47	46.9883	92.7174	34.4746	58.0601	17.7012		47	40.957	53.9148	34.0051	42.959	5.83394		47	51.008	87.4176	95.8432	78.0896	13.7575				47	4.40399	6.6581
	48	47.7042	91.737	37.1673	58.8695	16.7129		48	41.0567	55.0409	34.7974	43.6317	5.98397		48	51.8102	87.8532	96.4192	78.6942	13.6676				48	47.7042	91.737	37.1673	58.8695	16.7129		48	41.0567	55.0409	34.7974	43.6317	5.98397		48	51.8102	87.8532	96.4192	78.6942	13.6676				48	4.42229	6.6497
	49	47.1516	97.8333	38.5249	61.1699	18.5001		49	40.9364	56.1594	35.8088	44.3016	6.11092		49	51.8625	87.7244	96.4736	78.6868	13.6479				49	47.1516	97.8333	38.5249	61.1699	18.5001		49	40.9364	56.1594	35.8088	44.3016	6.11092		49	51.8625	87.7244	96.4736	78.6868	13.6479				49	4.40738	6.67429
	50	46.2905	102.135	39.4165	62.6141	19.8599		50	40.7026	56.4542	35.48	44.2123	6.30389		50	52.0282	91.0599	98.2784	80.4555	14.3656				50	46.2905	102.135	39.4165	62.6141	19.8599		50	40.7026	56.4542	35.48	44.2123	6.30389		50	52.0282	91.0599	98.2784	80.4555	14.3656				50	4.4185	6.69469
	51	44.0556	106.72	40.4377	63.7377	21.5163		51	40.0553	57.3197	35.145	44.1734	6.72427		51	52.7039	88.0603	99.7002	80.1548	14.1308				51	44.0556	106.72	40.4377	63.7377	21.5163		51	40.0553	57.3197	35.145	44.1734	6.72427		51	52.7039	88.0603	99.7002	80.1548	14.1308				51	4.38684	6.65661
	52	44.7632	108.386	43.074	65.4077	21.4946		52	40.5763	57.3256	36.0033	44.6351	6.48114		52	51.9778	89.2272	103.358	81.521	15.3245				52	44.7632	108.386	43.074	65.4077	21.4946		52	40.5763	57.3256	36.0033	44.6351	6.48114		52	51.9778	89.2272	103.358	81.521	15.3245				52	4.42159	6.63244
	53	45.9136	110.373	42.2442	66.1771	22.1236		53	41.1427	56.6904	37.8048	45.2126	5.8192		53	51.1709	91.3215	103.878	82.1234	15.895				53	45.9136	110.373	42.2442	66.1771	22.1236		53	41.1427	56.6904	37.8048	45.2126	5.8192		53	51.1709	91.3215	103.878	82.1234	15.895				53	4.41651	6.70008
	54	46.6427	115.128	42.2453	68.0052	23.5954		54	41.7593	57.8766	37.9608	45.8656	6.10479		54	52.1771	92.5971	110.488	85.0875	17.2467				54	46.6427	115.128	42.2453	68.0052	23.5954		54	41.7593	57.8766	37.9608	45.8656	6.10479		54	52.1771	92.5971	110.488	85.0875	17.2467				54	4.42197	6.61221
	55	47.3582	123.288	40.9424	70.5297	26.4443		55	42.5301	57.6457	37.5678	45.9145	6.03798		55	53.5987	92.6454	117.035	87.7597	18.4747				55	47.3582	123.288	40.9424	70.5297	26.4443		55	42.5301	57.6457	37.5678	45.9145	6.03798		55	53.5987	92.6454	117.035	87.7597	18.4747				55	4.41149	6.71971
	56	49.1849	122.078	44.9602	72.0744	25.0316		56	43.1878	57.4412	39.0493	46.5594	5.57049		56	54.4989	97.3357	120.222	90.6856	19.2618				56	49.1849	122.078	44.9602	72.0744	25.0316		56	43.1878	57.4412	39.0493	46.5594	5.57049		56	54.4989	97.3357	120.222	90.6856	19.2618				56	4.4168	6.66403
	57	49.6329	122.056	43.3437	71.6776	25.2546		57	43.6612	57.1437	43.6055	48.1368	4.50347		57	55.3184	95.1506	124.477	91.6487	20.041				57	49.6329	122.056	43.3437	71.6776	25.2546		57	43.6612	57.1437	43.6055	48.1368	4.50347		57	55.3184	95.1506	124.477	91.6487	20.041				57	4.44677	6.65478
	58	49.9453	119.292	44.1205	71.1192	24.1449		58	44.6389	56.4478	49.1036	50.0634	3.44256		58	56.3358	96.6902	126.506	93.1774	20.3324				58	49.9453	119.292	44.1205	71.1192	24.1449		58	44.6389	56.4478	49.1036	50.0634	3.44256		58	56.3358	96.6902	126.506	93.1774	20.3324				58	4.44304	6.75398
	59	49.2913	120.482	43.6304	71.1346	24.7278		59	45.0055	55.6239	51.3155	50.6483	3.08335		59	57.5226	97.978	128.687	94.7292	20.6075				59	49.2913	120.482	43.6304	71.1346	24.7278		59	45.0055	55.6239	51.3155	50.6483	3.08335		59	57.5226	97.978	128.687	94.7292	20.6075				59	4.43169	6.65538
	60	49.4618	116.802	40.4137	68.8924	24.0967		60	45.6508	54.227	50.6014	50.1598	2.48556		60	57.7915	100.365	133.564	97.2402	21.9294				60	49.4618	116.802	40.4137	68.8924	24.0967		60	45.6508	54.227	50.6014	50.1598	2.48556		60	57.7915	100.365	133.564	97.2402	21.9294				60	4.4335	6.73567
	61	50.0971	117.963	43.2602	70.4399	23.8431		61	46.68	53.8697	49.0941	49.8813	2.11247		61	58.4534	101.578	138.044	99.3584	23.0025				61	50.0971	117.963	43.2602	70.4399	23.8431		61	46.68	53.8697	49.0941	49.8813	2.11247		61	58.4534	101.578	138.044	99.3584	23.0025				61	4.42763	6.76306
	62	50.1049	115.02	42.2709	69.132	23.0552		62	47.3833	52.4981	48.9461	49.6092	1.51326		62	57.9724	101.483	138.816	99.424	23.3603				62	50.1049	115.02	42.2709	69.132	23.0552		62	47.3833	52.4981	48.9461	49.6092	1.51326		62	57.9724	101.483	138.816	99.424	23.3603				62	4.43686	6.68718
	63	47.3172	111.508	46.4917	68.439	21.5359		63	47.1065	51.4936	47.282	48.6274	1.434		63	56.5383	102.887	141.271	100.232	24.4963				63	47.3172	111.508	46.4917	68.439	21.5359		63	47.1065	51.4936	47.282	48.6274	1.434		63	56.5383	102.887	141.271	100.232	24.4963				63	4.46263	6.69802
	64	47.3238	109.919	43.051	66.7645	21.6124		64	47.3889	49.9052	46.8451	48.0464	0.942562		64	56.2348	101.28	139.806	99.1068	24.1492				64	47.3238	109.919	43.051	66.7645	21.6124		64	47.3889	49.9052	46.8451	48.0464	0.942562		64	56.2348	101.28	139.806	99.1068	24.1492				64	4.42946	6.77834
	65	48.2923	108.582	45.8548	67.5763	20.5147		65	48.813	48.5391	45.9046	47.7522	0.927202		65	54.5967	100.864	135.17	96.8769	23.3449				65	48.2923	108.582	45.8548	67.5763	20.5147		65	48.813	48.5391	45.9046	47.7522	0.927202		65	54.5967	100.864	135.17	96.8769	23.3449				65	4.44301	6.7623
	66	48.3711	111.995	50.5226	70.2962	20.8586		66	49.5177	48.486	46.253	48.0856	0.963477		66	54.5675	99.3448	127.923	93.9449	21.3472				66	48.3711	111.995	50.5226	70.2962	20.8586		66	49.5177	48.486	46.253	48.0856	0.963477		66	54.5675	99.3448	127.923	93.9449	21.3472				66	4.44643	6.70795
	67	48.1145	117.668	51.5243	72.4355	22.6376		67	50.2185	48.274	46.8506	48.4477	0.976098		67	54.4902	100.749	124.916	93.3853	20.661				67	48.1145	117.668	51.5243	72.4355	22.6376		67	50.2185	48.274	46.8506	48.4477	0.976098		67	54.4902	100.749	124.916	93.3853	20.661				67	4.45781	6.78817
	68	48.5657	115.651	57.0087	73.7417	21.0957		68	50.7185	48.0631	47.8594	48.8803	0.920954		68	54.7496	101.841	122.47	93.0203	20.0406				68	48.5657	115.651	57.0087	73.7417	21.0957		68	50.7185	48.0631	47.8594	48.8803	0.920954		68	54.7496	101.841	122.47	93.0203	20.0406				68	4.44966	6.69553
	69	49.4315	119.286	56.2681	74.9953	22.2333		69	50.6113	47.3898	48.5211	48.8407	0.943597		69	55.0249	101.854	121.546	92.8084	19.7284				69	49.4315	119.286	56.2681	74.9953	22.2333		69	50.6113	47.3898	48.5211	48.8407	0.943597		69	55.0249	101.854	121.546	92.8084	19.7284				69	4.43253	6.65344
	70	51.2164	121.671	53.6456	75.511	23.0907		70	50.7083	46.5477	49.3019	48.8526	1.22189		70	54.7529	104.278	120.773	93.2678	19.8374				70	51.2164	121.671	53.6456	75.511	23.0907		70	50.7083	46.5477	49.3019	48.8526	1.22189		70	54.7529	104.278	120.773	93.2678	19.8374				70	4.44717	6.70663
	71	51.6805	126.848	53.6643	77.3976	24.7318		71	50.502	45.9813	47.6571	48.0468	1.31948		71	54.7514	105.588	119.068	93.1357	19.5827				71	51.6805	126.848	53.6643	77.3976	24.7318		71	50.502	45.9813	47.6571	48.0468	1.31948		71	54.7514	105.588	119.068	93.1357	19.5827				71	4.51481	6.69744
	72	53.6814	124.925	53.5575	77.3879	23.7685		72	50.0945	44.6972	46.5178	47.1032	1.58529		72	54.2519	106.004	117.093	92.4495	19.3653				72	53.6814	124.925	53.5575	77.3879	23.7685		72	50.0945	44.6972	46.5178	47.1032	1.58529		72	54.2519	106.004	117.093	92.4495	19.3653				72	4.40987	6.72377
	73	53.4993	125.038	52.6053	77.0474	23.9966		73	49.8785	43.8969	47.8216	47.199	1.75459		73	53.9361	105.288	114.674	91.2994	18.8771				73	53.4993	125.038	52.6053	77.0474	23.9966		73	49.8785	43.8969	47.8216	47.199	1.75459		73	53.9361	105.288	114.674	91.2994	18.8771				73	4.47815	6.72464
	74	53.1168	119.938	54.476	75.8435	22.0505		74	47.9163	43.1483	48.2708	46.4451	1.6516		74	54.0715	106.716	113.558	91.4487	18.7927				74	53.1168	119.938	54.476	75.8435	22.0505		74	47.9163	43.1483	48.2708	46.4451	1.6516		74	54.0715	106.716	113.558	91.4487	18.7927				74	4.46593	6.73949
	75	49.4696	119.228	55.3289	74.6754	22.3403		75	45.9288	42.2675	47.2181	45.1381	1.48279		75	54.8323	108.652	113.175	92.2198	18.7393				75	49.4696	119.228	55.3289	74.6754	22.3403		75	45.9288	42.2675	47.2181	45.1381	1.48279		75	54.8323	108.652	113.175	92.2198	18.7393				75	4.47052	6.77626
	76	46.4451	119.594	56.6796	74.2397	22.869		76	43.7331	41.9253	47.6466	44.435	1.68849		76	56.2198	111.218	114.803	94.0804	18.9586				76	46.4451	119.594	56.6796	74.2397	22.869		76	43.7331	41.9253	47.6466	44.435	1.68849		76	56.2198	111.218	114.803	94.0804	18.9586				76	4.49686	6.70844
	77	46.7752	114.199	60.7827	73.9188	20.5418		77	42.8658	41.0099	48.4869	44.1209	2.24778		77	55.4487	116.029	114.808	95.4283	19.9929				77	46.7752	114.199	60.7827	73.9188	20.5418		77	42.8658	41.0099	48.4869	44.1209	2.24778		77	55.4487	116.029	114.808	95.4283	19.9929				77	4.44058	6.74991
	78	48.447	110.193	57.1223	71.9209	19.2994		78	41.8749	40.0644	49.5216	43.8203	2.89815		78	54.1163	115.647	115.852	95.2049	20.5444				78	48.447	110.193	57.1223	71.9209	19.2994		78	41.8749	40.0644	49.5216	43.8203	2.89815		78	54.1163	115.647	115.852	95.2049	20.5444				78	4.47027	6.69833
	79	49.1582	107.24	57.6942	71.364	18.1063		79	41.111	40.0918	49.2509	43.4846	2.89816		79	54.3249	115.118	111.542	93.6616	19.6954				79	49.1582	107.24	57.6942	71.364	18.1063		79	41.111	40.0918	49.2509	43.4846	2.89816		79	54.3249	115.118	111.542	93.6616	19.6954				79	4.48125	6.7429
	80	49.7467	106.893	59.5134	72.0511	17.6477		80	40.5694	40.8278	48.8679	43.4217	2.72411		80	53.7805	115.389	108.554	92.5745	19.4971				80	49.7467	106.893	59.5134	72.0511	17.6477		80	40.5694	40.8278	48.8679	43.4217	2.72411		80	53.7805	115.389	108.554	92.5745	19.4971				80	4.50118	6.73396
	81	51.989	107.109	58.3257	72.4746	17.4137		81	40.2857	41.3536	50.5051	44.0481	3.24318		81	53.6746	114.284	107.334	91.7642	19.1502				81	51.989	107.109	58.3257	72.4746	17.4137		81	40.2857	41.3536	50.5051	44.0481	3.24318		81	53.6746	114.284	107.334	91.7642	19.1502				81	4.47275	6.7414
	82	53.7816	105.2	57.2354	72.0722	16.5937		82	39.8761	41.8126	51.0009	44.2298	3.43136		82	53.6501	112.909	107.975	91.5114	18.9842				82	53.7816	105.2	57.2354	72.0722	16.5937		82	39.8761	41.8126	51.0009	44.2298	3.43136		82	53.6501	112.909	107.975	91.5114	18.9842				82	4.50237	6.69325
	83	55.7708	104.95	57.7977	72.8394	16.0657		83	39.7827	42.8355	51.9594	44.8592	3.65785		83	54.3084	108.578	109.068	90.6515	18.1721				83	55.7708	104.95	57.7977	72.8394	16.0657		83	39.7827	42.8355	51.9594	44.8592	3.65785		83	54.3084	108.578	109.068	90.6515	18.1721				83	4.47977	6.76784
	84	56.8173	103.549	61.546	73.9708	14.852		84	39.7685	43.0924	49.923	44.2613	2.98906		84	54.1127	106.837	107.869	89.6062	17.7492				84	56.8173	103.549	61.546	73.9708	14.852		84	39.7685	43.0924	49.923	44.2613	2.98906		84	54.1127	106.837	107.869	89.6062	17.7492				84	4.51195	6.74669
	85	58.3353	102.605	61.2742	74.0716	14.292		85	39.2543	43.9717	50.278	44.5013	3.19326		85	54.5311	104.549	108.334	89.138	17.338				85	58.3353	102.605	61.2742	74.0716	14.292		85	39.2543	43.9717	50.278	44.5013	3.19326		85	54.5311	104.549	108.334	89.138	17.338				85	4.48683	6.72895
	86	59.0944	102.44	60.8404	74.1248	14.1664		86	38.8226	44.5558	51.8079	45.0621	3.75705		86	54.3156	101.852	109.107	88.425	17.1829				86	59.0944	102.44	60.8404	74.1248	14.1664		86	38.8226	44.5558	51.8079	45.0621	3.75705		86	54.3156	101.852	109.107	88.425	17.1829				86	4.46	6.722
	87	57.9898	100.946	61.4411	73.4591	13.7797		87	38.7129	44.6361	53.047	45.4653	4.15861		87	54.6319	98.6556	113.16	88.8159	17.5974				87	57.9898	100.946	61.4411	73.4591	13.7797		87	38.7129	44.6361	53.047	45.4653	4.15861		87	54.6319	98.6556	113.16	88.8159	17.5974				87	4.52035	6.72021
	88	54.6149	97.6684	59.8442	70.7092	13.5639		88	37.6054	44.5052	52.7567	44.9558	4.3796		88	55.0901	96.8919	111.596	87.8592	16.9255				88	54.6149	97.6684	59.8442	70.7092	13.5639		88	37.6054	44.5052	52.7567	44.9558	4.3796		88	55.0901	96.8919	111.596	87.8592	16.9255				88	4.49874	6.72579
	89	55.0233	99.3205	59.1798	71.1745	14.124		89	37.6194	44.8571	53.2136	45.23	4.50552		89	55.24	97.0963	112.927	88.4212	17.2085				89	55.0233	99.3205	59.1798	71.1745	14.124		89	37.6194	44.8571	53.2136	45.23	4.50552		89	55.24	97.0963	112.927	88.4212	17.2085				89	4.50487	6.74596
	90	56.7047	95.2013	59.683	70.5296	12.3657		90	37.6981	43.6866	52.4743	44.6197	4.29094		90	54.2596	99.2676	118.031	90.5193	18.9217				90	56.7047	95.2013	59.683	70.5296	12.3657		90	37.6981	43.6866	52.4743	44.6197	4.29094		90	54.2596	99.2676	118.031	90.5193	18.9217				90	4.4835	6.76141
	91	57.5578	92.6211	62.2534	70.8108	10.9891		91	37.8692	44.2845	52.2455	44.7997	4.15807		91	54.1288	97.6859	120.101	90.6385	19.3677				91	57.5578	92.6211	62.2534	70.8108	10.9891		91	37.8692	44.2845	52.2455	44.7997	4.15807		91	54.1288	97.6859	120.101	90.6385	19.3677				91	4.51176	6.78128
	92	57.2535	90.9132	63.4062	70.5243	10.348		92	37.896	44.2356	52.9422	45.0246	4.36134		92	54.909	97.6622	115.039	89.2035	17.8659				92	57.2535	90.9132	63.4062	70.5243	10.348		92	37.896	44.2356	52.9422	45.0246	4.36134		92	54.909	97.6622	115.039	89.2035	17.8659				92	4.50694	6.73144
	93	57.7551	89.7167	65.051	70.8409	9.67005		93	38.2329	44.983	52.4641	45.2267	4.10997		93	55.6545	98.4821	113.533	89.2233	17.3376				93	57.7551	89.7167	65.051	70.8409	9.67005		93	38.2329	44.983	52.4641	45.2267	4.10997		93	55.6545	98.4821	113.533	89.2233	17.3376				93	4.48784	6.73123
	94	57.3071	88.1044	67.8998	71.1037	9.03357		94	38.3526	44.1219	52.7338	45.0695	4.17844		94	56.3027	98.8911	114.001	89.7315	17.2742				94	57.3071	88.1044	67.8998	71.1037	9.03357		94	38.3526	44.1219	52.7338	45.0695	4.17844		94	56.3027	98.8911	114.001	89.7315	17.2742				94	4.52748	6.75315
	95	57.5831	89.1718	68.9289	71.8946	9.23864		95	38.5193	43.8146	52.1225	44.8188	3.95889		95	56.736	99.7461	115.348	90.6101	17.5257				95	57.5831	89.1718	68.9289	71.8946	9.23864		95	38.5193	43.8146	52.1225	44.8188	3.95889		95	56.736	99.7461	115.348	90.6101	17.5257				95	4.55083	6.73705
	96	57.855	90.4234	68.4966	72.2583	9.58798		96	38.2546	43.6516	51.074	44.3267	3.716		96	56.6777	100.744	114.659	90.6937	17.4759				96	57.855	90.4234	68.4966	72.2583	9.58798		96	38.2546	43.6516	51.074	44.3267	3.716		96	56.6777	100.744	114.659	90.6937	17.4759				96	4.51298	6.71066
	97	59.1163	87.9245	69.3297	72.1235	8.43271		97	38.5441	42.8701	51.1017	44.1719	3.68304		97	57.1953	100.884	114.958	91.0126	17.3899				97	59.1163	87.9245	69.3297	72.1235	8.43271		97	38.5441	42.8701	51.1017	44.1719	3.68304		97	57.1953	100.884	114.958	91.0126	17.3899				97	4.55049	6.76959
	98	59.6396	86.7512	68.6244	71.6718	7.97338		98	38.3996	42.5468	51.753	44.2332	3.94592		98	57.1776	103.939	114.696	91.9377	17.6553				98	59.6396	86.7512	68.6244	71.6718	7.97338		98	38.3996	42.5468	51.753	44.2332	3.94592		98	57.1776	103.939	114.696	91.9377	17.6553				98	4.52445	6.74643
	99	59.4252	86.9991	71.1466	72.5237	7.98961		99	38.6184	42.5149	50.5454	43.8929	3.51128		99	58.0163	105.342	116.01	93.1228	17.8213				99	59.4252	86.9991	71.1466	72.5237	7.98961		99	38.6184	42.5149	50.5454	43.8929	3.51128		99	58.0163	105.342	116.01	93.1228	17.8213				99	4.53862	6.74493
	100	56.6944	83.4896	66.4086	68.8642	7.83196		100	37.2696	41.661	50.7596	43.2301	3.97247		100	58.6548	104.216	115.327	92.7327	17.3382				100	56.6944	83.4896	66.4086	68.8642	7.83196		100	37.2696	41.661	50.7596	43.2301	3.97247		100	58.6548	104.216	115.327	92.7327	17.3382				100	4.55346	6.77473
	101	54.8801	83.1514	62.5475	66.8597	8.44123		101	36.875	41.5071	49.908	42.7634	3.81437		101	58.4994	105.714	115.511	93.2415	17.5998				101	54.8801	83.1514	62.5475	66.8597	8.44123		101	36.875	41.5071	49.908	42.7634	3.81437		101	58.4994	105.714	115.511	93.2415	17.5998				101	4.55269	6.77957
	102	55.5388	80.0854	59.2598	64.9614	7.63795		102	36.3697	41.2618	50.5876	42.7397	4.17035		102	57.661	106.021	116.565	93.4158	18.1346				102	55.5388	80.0854	59.2598	64.9614	7.63795		102	36.3697	41.2618	50.5876	42.7397	4.17035		102	57.661	106.021	116.565	93.4158	18.1346				102	4.56736	6.6996
	103	55.2008	76.4644	56.7012	62.7888	6.85151		103	35.7969	39.1773	52.1462	42.3735	4.98286		103	56.5495	106.06	117.466	93.3584	18.6966				103	55.2008	76.4644	56.7012	62.7888	6.85151		103	35.7969	39.1773	52.1462	42.3735	4.98286		103	56.5495	106.06	117.466	93.3584	18.6966				103	4.5615	6.80778
	104	56.2215	72.8032	57.5815	62.2021	5.3151		104	35.5062	38.2541	52.4297	42.0633	5.24354		104	57.3097	103.374	112.033	90.9057	16.983				104	56.2215	72.8032	57.5815	62.2021	5.3151		104	35.5062	38.2541	52.4297	42.0633	5.24354		104	57.3097	103.374	112.033	90.9057	16.983				104	4.53449	6.74619
	105	56.3689	68.4312	57.6057	60.8019	3.8313		105	35.6807	37.7434	54.1693	42.5311	5.84947		105	56.9848	104.777	109.62	90.4606	16.7962				105	56.3689	68.4312	57.6057	60.8019	3.8313		105	35.6807	37.7434	54.1693	42.5311	5.84947		105	56.9848	104.777	109.62	90.4606	16.7962				105	4.56412	6.80145
	106	58.2556	65.4579	56.7724	60.162	2.68238		106	35.8197	38.372	55.3688	43.1868	6.13537		106	56.1603	106.196	115.672	92.6759	18.4616				106	58.2556	65.4579	56.7724	60.162	2.68238		106	35.8197	38.372	55.3688	43.1868	6.13537		106	56.1603	106.196	115.672	92.6759	18.4616				106	4.52547	6.78853
	107	57.8837	61.5688	56.3781	58.6102	1.5418		107	36.3861	37.4269	55.0503	42.9544	6.0554		107	56.4466	105.555	113.355	91.7853	17.8123				107	57.8837	61.5688	56.3781	58.6102	1.5418		107	36.3861	37.4269	55.0503	42.9544	6.0554		107	56.4466	105.555	113.355	91.7853	17.8123				107	4.55828	6.72898
	108	58.4368	58.8815	57.5645	58.2943	0.386814		108	36.9432	36.9103	56.7176	43.5237	6.59695		108	56.4264	107.358	113.12	92.3013	18.0144				108	58.4368	58.8815	57.5645	58.2943	0.386814		108	36.9432	36.9103	56.7176	43.5237	6.59695		108	56.4264	107.358	113.12	92.3013	18.0144				108	4.55332	6.76622
	109	59.0809	55.9547	58.9019	57.9792	1.01355		109	36.5225	36.343	55.4547	42.7734	6.34088		109	57.3346	108.601	112.638	92.8577	17.7997				109	59.0809	55.9547	58.9019	57.9792	1.01355		109	36.5225	36.343	55.4547	42.7734	6.34088		109	57.3346	108.601	112.638	92.8577	17.7997				109	4.55624	6.72466
	110	59.8874	52.4565	60.5053	57.6164	2.58611		110	36.5966	36.8713	60.4084	44.6254	7.89188		110	59.4706	107.745	113.307	93.5075	17.0941				110	59.8874	52.4565	60.5053	57.6164	2.58611		110	36.5966	36.8713	60.4084	44.6254	7.89188		110	59.4706	107.745	113.307	93.5075	17.0941				110	4.5631	6.79555
	111	60.7846	50.9552	59.5968	57.1122	3.09754		111	36.5701	36.7703	58.8115	44.0507	7.38066		111	60.0829	109.348	114.402	94.6109	17.3255				111	60.7846	50.9552	59.5968	57.1122	3.09754		111	36.5701	36.7703	58.8115	44.0507	7.38066		111	60.0829	109.348	114.402	94.6109	17.3255				111	4.55907	6.719
	112	59.0253	52.1667	59.8065	56.9995	2.42691		112	36.1278	37.0757	58.2565	43.82	7.22343		112	60.2122	108.642	113.779	94.2111	17.064				112	59.0253	52.1667	59.8065	56.9995	2.42691		112	36.1278	37.0757	58.2565	43.82	7.22343		112	60.2122	108.642	113.779	94.2111	17.064				112	4.57914	6.77517
	113	56.6452	56.2513	60.5948	57.8304	1.38686		113	34.6562	36.8551	58.0935	43.2016	7.47296		113	61.1894	109.083	113.163	94.4787	16.6863				113	56.6452	56.2513	60.5948	57.8304	1.38686		113	34.6562	36.8551	58.0935	43.2016	7.47296		113	61.1894	109.083	113.163	94.4787	16.6863				113	4.55131	6.76042
	114	60.4096	58.9275	61.6186	60.3186	0.778182		114	35.0204	36.8888	57.7784	43.2292	7.29456		114	61.9747	110.204	111.536	94.5715	16.3029				114	60.4096	58.9275	61.6186	60.3186	0.778182		114	35.0204	36.8888	57.7784	43.2292	7.29456		114	61.9747	110.204	111.536	94.5715	16.3029				114	4.60339	6.73464
	115	64.279	60.4747	61.9749	62.2429	1.10636		115	35.6373	35.797	57.4421	42.9588	7.2418		115	61.3203	112.469	112.808	95.5326	17.1064				115	64.279	60.4747	61.9749	62.2429	1.10636		115	35.6373	35.797	57.4421	42.9588	7.2418		115	61.3203	112.469	112.808	95.5326	17.1064				115	4.56917	6.73991
	116	64.7065	64.7158	61.3692	63.5972	1.11398		116	35.4855	34.8568	55.7198	42.0207	6.85197		116	60.8088	110.774	112.057	94.5465	16.8729				116	64.7065	64.7158	61.3692	63.5972	1.11398		116	35.4855	34.8568	55.7198	42.0207	6.85197		116	60.8088	110.774	112.057	94.5465	16.8729				116	4.5933	6.72603
	117	66.5173	66.7387	62.3584	65.2048	1.42465		117	35.3289	35.4387	54.8989	41.8888	6.50511		117	63.0054	108.255	107.167	92.809	14.9051				117	66.5173	66.7387	62.3584	65.2048	1.42465		117	35.3289	35.4387	54.8989	41.8888	6.50511		117	63.0054	108.255	107.167	92.809	14.9051				117	4.5967	6.79636
	118	68.9316	67.4217	61.4609	65.9381	2.28062		118	35.3972	35.3336	54.5699	41.7669	6.40153		118	64.6774	109.36	105.326	93.121	14.2694				118	68.9316	67.4217	61.4609	65.9381	2.28062		118	35.3972	35.3336	54.5699	41.7669	6.40153		118	64.6774	109.36	105.326	93.121	14.2694				118	4.61894	6.76639
	119	71.33	69.5743	60.7759	67.2267	3.265		119	35.55	35.6726	55.8134	42.3453	6.73412		119	65.8351	109.795	107.545	94.3918	14.2931				119	71.33	69.5743	60.7759	67.2267	3.265		119	35.55	35.6726	55.8134	42.3453	6.73412		119	65.8351	109.795	107.545	94.3918	14.2931				119	4.59211	6.73618
	120	76.131	71.5865	68.0174	71.9116	2.34783		120	35.6342	35.6669	55.9261	42.4091	6.75854		120	66.4649	111.341	108.999	95.6018	14.5841				120	76.131	71.5865	68.0174	71.9116	2.34783		120	35.6342	35.6669	55.9261	42.4091	6.75854		120	66.4649	111.341	108.999	95.6018	14.5841				120	4.61734	6.83706
	121	78.8847	73.1472	77.4029	76.4783	1.71959		121	35.2729	35.3109	55.2582	41.9473	6.65544		121	66.3596	113.098	110.517	96.6583	15.1677				121	78.8847	73.1472	77.4029	76.4783	1.71959		121	35.2729	35.3109	55.2582	41.9473	6.65544		121	66.3596	113.098	110.517	96.6583	15.1677				121	4.59328	6.85267
	122	80.9844	72.6989	86.8097	80.1643	4.09403		122	35.6589	34.765	56.2688	42.2309	7.0237		122	66.0898	111.908	110.691	96.2296	15.074				122	80.9844	72.6989	86.8097	80.1643	4.09403		122	35.6589	34.765	56.2688	42.2309	7.0237		122	66.0898	111.908	110.691	96.2296	15.074				122	4.59719	6.80877
	123	82.1895	73.3483	92.7039	82.7472	5.59444		123	36.0673	34.4403	56.3984	42.302	7.06383		123	66.5122	112.5	110.795	96.6025	15.0532				123	82.1895	73.3483	92.7039	82.7472	5.59444		123	36.0673	34.4403	56.3984	42.302	7.06383		123	66.5122	112.5	110.795	96.6025	15.0532				123	4.60698	6.85683
	124	77.9752	73.0701	100.34	83.795	8.39266		124	36.0668	34.0239	57.6774	42.5894	7.56703		124	67.7446	110.867	113.309	97.3068	14.7979				124	77.9752	73.0701	100.34	83.795	8.39266		124	36.0668	34.0239	57.6774	42.5894	7.56703		124	67.7446	110.867	113.309	97.3068	14.7979				124	4.64594	6.86561
	125	72.2126	75.6229	104.827	84.2207	10.3499		125	35.5736	33.5301	56.0786	41.7274	7.19978		125	69.301	112.403	113.719	98.4743	14.5916				125	72.2126	75.6229	104.827	84.2207	10.3499		125	35.5736	33.5301	56.0786	41.7274	7.19978		125	69.301	112.403	113.719	98.4743	14.5916				125	4.60931	6.8201
	126	69.9132	76.0282	108.041	84.661	11.8228		126	35.4728	34.3719	54.7483	41.531	6.61628		126	70.5083	113.25	113.63	99.1296	14.3111				126	69.9132	76.0282	108.041	84.661	11.8228		126	35.4728	34.3719	54.7483	41.531	6.61628		126	70.5083	113.25	113.63	99.1296	14.3111				126	4.61338	6.86837
	127	67.9129	77.8102	109.927	85.2168	12.6813		127	36.1397	34.3395	56.6261	42.3684	7.14775		127	69.8662	112.726	112.928	98.5067	14.3204				127	67.9129	77.8102	109.927	85.2168	12.6813		127	36.1397	34.3395	56.6261	42.3684	7.14775		127	69.8662	112.726	112.928	98.5067	14.3204				127	4.59283	6.84764
	128	68.5512	78.402	112.828	86.5936	13.4217		128	36.2491	32.8519	56.0915	41.7308	7.24699		128	68.9777	111.808	114.952	98.579	14.8284				128	68.5512	78.402	112.828	86.5936	13.4217		128	36.2491	32.8519	56.0915	41.7308	7.24699		128	68.9777	111.808	114.952	98.579	14.8284				128	4.59284	6.8473
	129	69.5353	77.2315	113.48	86.749	13.549		129	36.3533	32.7403	54.7069	41.2668	6.8005		129	69.4957	114.161	109	97.5522	14.1071				129	69.5353	77.2315	113.48	86.749	13.549		129	36.3533	32.7403	54.7069	41.2668	6.8005		129	69.4957	114.161	109	97.5522	14.1071				129	4.59265	6.90123
	130	69.9297	75.4263	110.072	85.1426	12.5652		130	36.3033	33.2446	56.2721	41.94	7.22025		130	69.6886	113.78	108.489	97.3193	13.8995				130	69.9297	75.4263	110.072	85.1426	12.5652		130	36.3033	33.2446	56.2721	41.94	7.22025		130	69.6886	113.78	108.489	97.3193	13.8995				130	4.61985	6.86696
	131	70.7766	75.9911	100.047	82.2715	9.01416		131	36.5339	33.3597	57.0704	42.3213	7.43126		131	70.0632	109.264	109.914	96.4138	13.1766																											131	4.62049	6.87541
	132	70.9044	73.9323	93.4464	79.4277	7.06364		132	36.7809	33.7845	57.0045	42.5233	7.29206		132	68.6297	110.684	109.586	96.3	13.8388																											132	4.62105	6.80807
	133	69.2495	75.1208	88.5535	77.6413	5.71329		133	37.0248	34.4628	57.8823	43.1233	7.41646		133	68.5347	109.424	112.01	96.656	14.0805																											133	4.62294	6.90645
	134	67.6868	74.5962	83.5802	75.2877	4.60103		134	37.3145	35.2866	58.6922	43.7645	7.48682		134	68.9785	108.622	115.118	97.573	14.4197																											134	4.65092	6.81642
	135	66.4582	76.6128	81.5237	74.8649	4.43598		135	37.6372	35.7447	59.7144	44.3654	7.69389		135	69.1651	110.369	116.118	98.5505	14.7861																											135	4.61334	6.87535
	136	65.2157	75.2979	78.6551	73.0562	4.03828		136	37.7027	36.6387	59.7375	44.693	7.52853		136	70.7608	109.32	114.707	98.2628	13.8387																											136	4.68521	6.81931
	137	62.2764	76.0139	78.3577	72.216	5.01566		137	36.6126	36.7523	60.4045	44.5898	7.90746		137	71.4534	110.273	115.268	98.9983	13.8477																											137	4.6643	6.79859
	138	63.334	75.7369	79.0669	72.7126	4.78684		138	35.7737	36.9771	60.1469	44.2993	7.93143		138	71.9624	110.223	115.515	99.2332	13.7207																											138	4.64967	6.75124
	139	64.3771	76.9815	78.8066	73.3884	4.53637		139	35.9517	37.3144	58.8605	44.0422	7.41957		139	72.599	110.405	115.421	99.4751	13.5159																											139	4.63357	6.85922
	140	65.0508	77.4988	77.3458	73.2985	4.12406		140	36.2827	37.253	57.2699	43.6019	6.83975		140	70.9442	110.687	116.571	99.4006	14.3292																											140	4.67018	6.83514
	141	66.0392	75.8317	73.8075	71.8928	2.98455		141	36.0312	36.6365	55.4544	42.7074	6.37589		141	70.9791	111.555	113.734	98.7559	13.9027																											141	4.6249	6.76068
	142	66.6249	78.4247	71.9621	72.3373	3.41146		142	36.1876	37.4619	55.7958	43.1484	6.33436		142	72.252	110.357	109.837	97.482	12.6159																											142	4.61003	6.87905
	143	68.143	78.8492	69.7249	72.239	3.33649		143	36.3074	36.8707	57.3261	43.5014	6.91425		143	73.7735	111.076	110.608	98.4857	12.3568																											143	4.64907	6.82755
	144	68.6757	78.9822	69.8533	72.5037	3.25702		144	36.5395	36.7635	56.4399	43.2476	6.59644		144	75.1919	108.829	111.544	98.5216	11.6911																											144	4.62643	6.88229
	145	68.6162	81.7408	69.4896	73.2822	4.23681		145	36.6824	36.3319	58.2544	43.7562	7.2498		145	75.7259	108.403	112.087	98.739	11.5556																											145	4.62271	6.79481
	146	68.3523	82.8906	68.8768	73.3732	4.76107		146	36.5922	36.1343	59.1841	43.9702	7.60809		146	77.3822	109.882	112.927	100.064	11.3747																											146	4.6167	6.8562
	147	69.3726	82.5103	71.0897	74.3242	4.12297		147	36.7504	36.0689	58.5293	43.7829	7.37585		147	77.7638	109.475	113.965	100.401	11.3927																											147	4.63117	6.85222
	148	67.9192	80.9911	71.4497	73.4533	3.90426		148	36.7005	35.692	58.2987	43.5638	7.37324		148	78.4026	112.383	113.944	101.576	11.5957																											148	4.65156	6.74239
	149	63.3955	82.1328	71.2443	72.2575	5.43268		149	36.2042	35.2205	57.8599	43.0949	7.38796		149	78.4766	110.982	114.523	101.327	11.4709																											149	4.64049	6.80576
	150	63.5053	82.4983	70.9421	72.3152	5.52563		150	35.6763	34.6315	56.8894	42.3991	7.25144		150	79.9056	111.785	115.581	102.424	11.3123																											150	4.63808	6.84157
	151	64.6378	82.3836	72.2134	73.0783	5.14099		151	36.3947	34.7508	57.7969	42.9808	7.42324		151	80.814	113.335	117.162	103.77	11.5312																											151	4.63613	6.76885
	152	65.0695	81.7627	72.9067	73.2463	4.8219		152	36.7194	34.282	59.2447	43.4154	7.94589		152	81.7405	113.039	117.97	104.25	11.3443																											152	4.64498	6.8379
	153	66.1102	82.5483	72.7559	73.8048	4.77416		153	37.1545	34.46	57.6688	43.0944	7.32856		153	79.6318	113.837	118.028	103.832	12.1605																											153	4.63704	6.7765
	154	67.3974	83.2748	72.0885	74.2536	4.70951		154	36.9888	33.2235	56.6261	42.2795	7.2552		154	79.9373	112.697	113.013	101.882	10.9728																											154	4.65167	6.84247
	155	69.4923	82.6828	71.1877	74.4543	4.14329		155	37.0362	32.9664	57.9083	42.637	7.72553		155	80.2072	113.382	111.241	101.61	10.7193																											155	4.67883	6.85446
	156	71.9488	79.6554	70.3899	73.998	2.86428		156	37.977	33.3351	59.2797	43.5306	7.98774		156	78.5799	112.114	112.463	101.052	11.2366																											156	4.60972	6.88639
	157	71.5841	78.9992	72.3151	74.2995	2.3593		157	39.0462	32.9523	59.2081	43.7355	7.93378		157	77.7666	112.295	113.875	101.312	11.7817																											157	4.65047	6.80015
	158	70.8063	80.7794	73.3163	74.9673	2.995		158	39.9922	33.2654	59.1745	44.144	7.76207		158	77.1368	110.507	115.427	101.024	12.0277																											158	4.66311	6.87195
	159	70.8028	79.9853	75.6367	75.4749	2.65201		159	40.3403	33.9587	58.7691	44.356	7.43827		159	76.5433	107.6	115.75	99.9643	11.9445																											159	4.64506	6.83432
	160	70.8486	79.5014	74.5006	74.9502	2.50794		160	40.7874	34.4435	58.9803	44.7371	7.35332		160	76.2608	107.812	118.309	100.794	12.6352																											160	4.6855	6.84492
	161	67.4091	79.1026	73.6411	73.3843	3.37805		161	40.0881	34.6145	58.6012	44.4346	7.2574		161	76.2032	108.146	119.631	101.327	12.992																											161	4.68257	6.82948
	162	67.5722	81.2787	74.9045	74.5851	3.95995		162	40.5883	34.6683	58.7058	44.6541	7.23068		162	76.2846	108.705	119.373	101.454	12.9562																											162	4.65759	6.80807
	163	69.2035	79.1927	75.1111	74.5024	2.89965		163	41.304	34.363	60.6466	45.4379	7.86391		163	76.1791	110.355	120.117	102.217	13.3204																											163	4.66552	6.80451
	164	70.3713	80.978	73.6348	74.9947	3.13646		164	41.8019	34.4024	61.8751	46.0265	8.20714		164	76.976	109.64	121.004	102.54	13.1962																											164	4.65796	6.82841
	165	70.8024	80.9372	71.8311	74.5236	3.22055		165	42.6062	35.1755	60.1054	45.9624	7.38971		165	75.4086	110.255	122.464	102.709	14.098																											165	4.66647	6.86137
	166	71.7565	80.7246	70.4804	74.3205	3.22317		166	42.8528	35.6488	59.1499	45.8839	6.9514		166	72.4148	110.073	117.782	100.09	14.0154																											166	4.70019	6.85237
	167	71.7756	88.2959	70.0092	76.6936	5.82353		167	42.4191	35.2634	58.8537	45.5121	6.98334		167	72.532	112.217	117.117	100.622	14.116																											167	4.65451	6.85253
	168	70.9305	86.8806	70.669	76.16	5.3608		168	41.9941	34.335	59.9162	45.4151	7.58017		168	73.8195	110.478	118.629	100.976	13.7804																											168	4.6666	6.85517
	169	69.2774	88.6638	69.8339	75.925	6.3714		169	41.6997	35.3605	61.8672	46.3091	7.99138		169	73.4872	110.355	119.064	100.969	13.9688																											169	4.69555	6.86917
	170	69.7756	89.7158	69.994	76.4951	6.61063		170	41.2269	34.773	61.1298	45.7099	7.93185		170	73.038	112.272	119.858	101.722	14.5084																											170	4.66157	6.86934
	171	72.6018	91.5575	72.3802	78.8465	6.3558		171	40.8359	35.0568	67.5359	47.8095	10.0033		171	72.3544	110.662	119.468	100.828	14.462																											171	4.67429	6.82947
	172	73.0324	93.9458	73.1141	80.0308	6.95757		172	40.5736	35.481	64.1516	46.7354	8.83132		172	72.5914	109.241	120.917	100.916	14.558																											172	4.67168	6.82408
	173	69.6113	93.4903	72.5404	78.5474	7.51918		173	39.5716	35.4337	63.6141	46.2065	8.78539		173	72.0397	110.125	120.795	100.986	14.7975																											173	4.67233	6.8671
	174	68.2399	96.9265	72.3752	79.1805	8.95292		174	38.7858	35.5348	62.7501	45.6902	8.58142		174	71.8374	111.448	120.562	101.283	14.9558																											174	4.66772	6.84783
	175	68.1841	99.6256	72.1187	79.9761	9.89018		175	38.7615	34.8289	62.5512	45.3805	8.66005		175	72.3235	115.628	121.144	103.032	15.4365																											175	4.69343	6.82784
	176	69.9848	98.7674	69.7343	79.4955	9.6362		176	38.0775	33.9906	62.3529	44.807	8.85192		176	72.7157	117.422	121.272	103.803	15.5833																											176	4.67618	6.8738
	177	70.7798	99.8145	69.8463	80.1469	9.83749		177	37.5285	33.6075	62.847	44.661	9.16318		177	73.9985	119.895	121.503	105.132	15.5737																											177	4.61402	6.86656
	178	71.8433	97.684	69.8561	79.7945	8.96316		178	37.5676	33.4917	64.273	45.1108	9.65312		178	72.9166	122.514	120.467	105.299	16.2021																											178	4.67502	6.8351
	179	72.249	94.8182	70.5851	79.2174	7.81514		179	37.873	33.8082	63.7036	45.1283	9.36151		179	72.7855	123.421	118.912	105.039	16.1793																											179	4.65753	6.88517
	180	72.3765	89.9808	70.9322	77.7632	6.12302		180	37.6239	33.0671	61.9957	44.2289	8.98026		180	73.2421	124.097	117.728	105.023	15.9963																											180	4.6778	6.87285
	181	73.4871	88.5602	72.0296	78.0256	5.28406		181	38.2366	32.3239	62.8504	44.4703	9.34721		181	73.6269	125.434	118.661	105.907	16.2581																											181	4.65164	6.85099
	182	73.1531	85.9344	72.7935	77.2937	4.3216		182	38.573	33.4671	64.6716	45.5706	9.66358		182	73.5676	126.536	118.389	106.164	16.4671																											182	4.66038	6.87238
	183	72.1135	84.4435	72.6719	76.4096	4.02018		183	38.7239	33.2116	63.584	45.1732	9.34195		183	73.6608	128.16	118.196	106.672	16.7546																											183	4.65827	6.8769
	184	70.7553	87.91	73.7369	77.4674	5.29176		184	39.1985	33.271	60.402	44.2905	8.23547		184	73.6944	123.749	117.786	105.076	15.7852																											184	4.68703	6.87094
	185	67.6205	86.8373	73.6572	76.0383	5.67371		185	38.6174	32.7463	58.1637	43.1758	7.68324		185	73.9558	121.211	117.689	104.285	15.1987																											185	4.65076	6.79628
	186	67.7328	84.5423	73.6184	75.2978	4.9246		186	37.9835	33.202	59.2363	43.4739	8.00116		186	74.7014	119.426	116.371	103.499	14.4259																											186	4.67954	6.81824
	187	70.8971	82.6618	73.4967	75.6852	3.56809		187	37.9244	33.2078	59.8522	43.6615	8.20906		187	74.4856	119.995	117.913	104.131	14.8349																											187	4.67484	6.8542
	188	73.1949	82.0213	75.9898	77.0687	2.60442		188	38.0669	33.1376	58.3734	43.1926	7.7226		188	74.9454	118.747	119.399	104.364	14.7103																											188	4.68597	6.84299
	189	75.2127	81.4043	77.1718	77.9296	1.82706		189	38.1867	33.4287	57.9086	43.1747	7.49391		189	74.7556	117.161	120.317	104.078	14.6893																											189	4.68711	6.78814
	190	75.9518	79.9245	76.3252	77.4005	1.2666		190	38.5612	34.2419	57.2056	43.3362	7.04588		190	74.995	116.068	122.027	104.363	14.7844																											190	4.67983	6.73443
	191	77.9618	79.5469	74.4057	77.3048	1.52006		191	38.9551	34.919	58.9695	44.2812	7.436		191	72.3721	115.026	117.966	101.788	14.7323																											191	4.68664	6.83107
	192	77.6559	78.7254	73.7385	76.7066	1.51581		192	39.0937	34.7431	59.5364	44.4577	7.64323		192	72.3998	115.014	116.881	101.432	14.526																											192	4.70183	6.769
	193	77.128	79.2409	72.9434	76.4374	1.85045		193	39.3264	34.116	58.8714	44.1046	7.53504		193	73.3901	114.245	117.057	101.564	14.1103																											193	4.69553	6.79047
	194	75.5413	79.1366	75.2255	76.6344	1.25441		194	39.7968	33.6512	58.5669	44.005	7.49399		194	73.434	114.002	118.287	101.908	14.2906																											194	4.68406	6.79827
	195	74.3917	78.8069	74.2587	75.8191	1.49439		195	40.0275	34.4179	58.7637	44.403	7.36065		195	73.7507	112.827	120.387	102.322	14.4512																											195	4.67756	6.86528
	196	74.8525	79.1376	74.2985	76.0962	1.52908		196	40.3345	34.15	59.127	44.5372	7.51021		196	73.6562	113.721	122.094	103.157	14.9471																											196	4.68177	6.78884
	197	72.4587	78.459	75.4044	75.4407	1.73224		197	39.6605	34.7729	58.7903	44.4079	7.32831		197	72.7311	113.997	121.7	102.809	15.2026																											197	4.69492	6.79691
	198	70.4077	76.385	74.5377	73.7768	1.76695		198	39.1518	34.7441	60.096	44.6639	7.82022		198	73.2003	110.085	122.83	102.038	14.8811																											198	4.64646	6.80682
	199	72.0438	75.2925	74.8542	74.0635	1.01773		199	39.5103	35.7001	61.0894	45.4333	7.90496		199	72.5762	109.312	124.59	102.16	15.4353																											199	4.69456	6.76319
	200	73.1219	73.0567	74.3514	73.51	0.421098		200	39.4102	35.5856	61.776	45.5906	8.16767		200	72.5321	109.198	129.034	103.588	16.5502																											200	4.68445	6.80945
	201	73.3257	68.6945	73.8101	71.9434	1.63048		201	39.7792	36.1748	61.5169	45.8236	7.91532		201	72.9613	109.285	131.479	104.575	17.0559																											201	4.68895	6.78012
	202	73.7947	67.1891	73.1525	71.3788	2.103		202	39.9128	36.7835	61.3609	46.0191	7.7239		202	73.5495	109.669	134.877	106.032	17.7969																											202	4.69436	6.81043
	203	73.8948	64.3108	73.5772	70.5943	3.14309		203	40.0176	37.5784	62.9242	46.8401	8.07285		203	71.3505	110.615	130.918	104.295	17.4837																											203	4.68375	6.81822
	204	74.666	60.5745	73.3082	69.5162	4.488		204	39.7404	37.3003	63.5942	46.8783	8.38758		204	71.6793	110.688	130.398	104.255	17.2532																											204	4.69488	6.80215
	205	74.9543	58.7524	74.3549	69.3539	5.30355		205	39.6595	37.0497	61.6604	46.1232	7.80503		205	73.0456	111.2	132.7	105.649	17.4431																											205	4.70764	6.8734
	206	75.1347	57.004	74.3549	68.8312	5.91789		206	39.3431	37.2749	61.6749	46.0976	7.81149		206	73.5083	111.661	131.693	105.621	17.0658																											206	4.691	6.86423
	207	75.3593	56.3195	75.417	69.032	6.35624		207	39.6884	36.4532	61.8092	45.9836	7.96772		207	74.1539	110.96	132.913	106.009	17.1419																											207	4.72158	6.88624
	208	77.2975	53.4561	75.0188	68.5908	7.59588		208	40.0624	34.8018	61.3602	45.4081	8.11932		208	75.3506	110.923	134.051	106.775	17.0719																											208	4.67391	6.81889
	209	77.5856	51.0674	75.3423	67.9985	8.49023		209	39.9395	35.0124	60.7344	45.2287	7.8822		209	74.9878	111.107	136.895	107.663	17.9538																											209	4.69867	6.87348
	210	74.5648	49.42	76.2165	66.7338	8.67		210	39.3666	34.9247	61.7613	45.3508	8.30483		210	75.0244	111.105	138.782	108.304	18.4585																											210	4.71047	6.83465
	211	76.2365	49.3548	76.338	67.3098	8.97755		211	39.1973	35.0469	62.2351	45.4931	8.4563		211	75.5983	112.812	140.513	109.641	18.8063																											211	4.68967	6.82308
	212	77.9894	52.7187	75.6125	68.7735	8.0567		212	39.1595	35.1875	61.9246	45.4239	8.32966		212	76.1492	112.173	144.911	111.078	19.8575																											212	4.71831	6.79713
	213	78.5396	56.0006	73.9047	69.4816	6.87204		213	39.4	35.2776	62.7172	45.7982	8.54277		213	75.6879	109.399	148.52	111.203	21.0443																											213	4.69973	6.82525
	214	80.3757	57.7383	71.6396	69.9178	6.59132		214	39.5227	35.4691	62.3794	45.7904	8.37665		214	77.7899	110.169	152.16	113.373	21.5284																											214	4.69357	6.81631
	215	81.3437	59.3112	69.5924	70.0824	6.36496		215	39.5156	35.3382	61.7719	45.5419	8.20411		215	75.8864	111.764	149.647	112.433	21.2955																											215	4.71428	6.73572
	216	83.367	61.8813	68.8987	71.3823	6.3255		216	39.2987	35.5717	63.4622	46.1109	8.74213		216	73.8147	111.386	148.192	111.131	21.4713																											216	4.70009	6.80338
	217	84.0667	64.5854	68.397	72.3497	5.96094		217	39.1478	34.9789	62.2774	45.468	8.49042		217	73.5671	110.169	152.579	112.105	22.8293																											217	4.71583	6.8555
	218	83.537	67.5074	68.1478	73.0641	5.23974		218	39.6261	34.5101	63.596	45.9107	8.96512		218	73.5569	109.35	156.057	112.988	23.8852																											218	4.727	6.78597
	219	82.4076	68.351	68.8296	73.1961	4.60785		219	39.6315	33.4323	62.6441	45.2359	8.88613		219	73.573	106.792	159.349	113.238	24.9702																											219	4.74067	6.84141
	220	82.4882	72.1041	70.787	75.1264	3.70048		220	39.8771	32.2862	60.446	44.2031	8.41187		220	73.2743	103.639	161.568	112.827	25.8989																											220	4.7247	6.92959
	221	82.1508	70.7844	73.1796	75.3716	3.45942		221	39.882	30.6943	58.6701	43.0822	8.23291		221	73.4462	101.815	160.683	111.981	25.6909																											221	4.74448	6.85854
	222	77.0544	69.1741	73.1603	73.1296	2.2749		222	39.2931	29.4107	58.4953	42.3997	8.53849		222	73.9461	99.8826	153.647	109.158	23.4704																											222	4.73099	6.83727
	223	77.9556	67.4897	74.6905	73.3786	3.09164		223	38.2491	29.384	59.9723	42.5351	9.08641		223	74.2156	99.9573	149.989	108.054	22.2454																											223	4.7491	6.8371
	224	79.3142	67.4032	76.0645	74.2606	3.55475		224	38.5794	29.0465	59.7581	42.4613	9.07567		224	73.9872	101.639	146.173	107.267	21.0274																											224	4.72421	6.81207
	225	81.4716	68.5302	78.2848	76.0955	3.89293		225	38.9334	28.3806	60.035	42.4497	9.30545		225	74.0495	103.215	143.241	106.835	20.0557																											225	4.71677	6.84746
	226	82.4115	69.2714	80.0993	77.2607	4.05006		226	39.5401	27.5598	59.71	42.2699	9.38082		226	73.9457	102.845	141.533	106.108	19.5788																											226	4.71811	6.7688
	227	82.5168	70.8667	79.3299	77.5711	3.47617		227	39.8678	27.3307	59.0993	42.0993	9.23842		227	75.0305	103.077	139.175	105.761	18.5656																											227	4.72561	6.80578
	228	83.0793	70.4345	79.3801	77.6313	3.75352		228	39.894	27.0917	59.2146	42.0668	9.33651		228	73.113	102.212	133.34	102.888	17.3893																											228	4.72413	6.87249
	229	82.1929	70.2865	77.0384	76.5059	3.44738		229	40.1094	28.0765	59.6377	42.6079	9.19618		229	72.3482	103.286	131.32	102.318	17.0306																											229	4.71789	6.80968
	230	82.2636	71.6087	76.5723	76.8149	3.07819		230	40.6169	28.9189	59.0232	42.853	8.76198		230	72.5638	105.015	133.821	103.8	17.6939																											230	4.69153	6.78477
	231	81.8604	73.319	75.4102	76.8632	2.57048		231	40.9673	31.6314	57.9285	43.5091	7.69696		231	72.9996	106.159	135.021	104.727	17.9184																											231	4.6742	6.77142
	232	82.1578	74.3139	77.5609	78.0109	2.27548		232	40.868	32.6314	58.1901	43.8965	7.53193		232	72.823	106.616	132.856	104.098	17.3758																											232	4.71837	6.79646
	233	81.4387	72.6995	77.8982	77.3455	2.53789		233	41.036	33.7205	60.1683	44.9749	7.88474		233	72.5267	108.93	132.309	104.588	17.3936																											233	4.7163	6.81144
	234	77.0043	71.4851	77.392	75.2938	1.90762		234	40.7126	34.9551	65.1407	46.9361	9.25277		234	72.7193	110.097	132.451	105.089	17.4238																											234	4.71377	6.80679
	235	75.6798	69.2208	78.3555	74.4187	2.71131		235	39.3855	36.7954	63.1822	46.4544	8.39728		235	72.5385	107.717	131.825	104.027	17.2138																											235	4.72327	6.77383
	236	76.0266	68.0963	78.7786	74.3005	3.20222		236	39.4586	37.2063	61.1354	45.9335	7.62875		236	71.7715	109.65	132.831	104.751	17.7958																											236	4.72284	6.72911
	237	76.4548	68.7934	82.3889	75.879	3.93522		237	39.8152	38.1432	60.5413	46.1666	7.20354		237	72.7726	111.736	132.021	105.51	17.3844																											237	4.7139	6.84709
	238	77.4392	69.152	85.8681	77.4864	4.82557		238	40.2566	38.8679	58.5181	45.8809	6.33134		238	74.0962	111.127	131.119	105.447	16.7043																											238	4.7158	6.78932
	239	78.4556	71.1814	83.3427	77.6599	3.53312		239	40.0639	39.2582	59.8295	46.3839	6.72683		239	76.5525	111.354	132.12	106.676	16.2107																											239	4.73464	6.81024
	240	78.1117	70.8483	82.2718	77.0773	3.33798		240	40.1687	40.0813	59.419	46.5563	6.43138		240	74.8991	109.504	131.838	105.414	16.5637																											240	4.67138	6.78142
	241	78.1269	73.3749	82.0267	77.8428	2.50159		241	40.2649	40.3529	60.162	46.9266	6.61777		241	75.0762	109.879	125.939	103.631	15.0114																											241	4.75267	6.73403
	242	78.9219	72.8676	79.5768	77.1221	2.13563		242	40.162	39.4053	60.2542	46.6072	6.82703		242	78.1229	110.644	124.455	104.407	13.7337																											242	4.7396	6.77155
	243	80.1802	71.7868	76.9482	76.3051	2.44423		243	40.2666	39.023	60.7723	46.6873	7.05164		243	79.567	112.373	126.999	106.313	14.0237																											243	4.76051	6.78898
	244	79.4882	72.1366	78.7228	76.7825	2.33345		244	40.346	38.3075	60.7306	46.4613	7.15885		244	80.875	112.062	127.311	106.749	13.6655																											244	4.74713	6.80126
	245	78.4907	75.4617	78.5859	77.5128	1.02591		245	40.7471	37.5452	59.914	46.0688	6.98402		245	81.6861	112.179	128.977	107.614	13.8413																											245	4.75207	6.82571
	246	74.6808	74.4554	78.2493	75.7952	1.22877		246	40.6487	37.6752	60.926	46.4166	7.30529		246	81.7707	112.448	129.879	108.033	14.062																											246	4.75544	6.8649
	247	72.4333	72.9534	79.2915	74.8927	2.2045		247	39.5433	38.2465	62.0064	46.5987	7.71291		247	82.6961	114.141	129.869	108.902	13.8673																											247	4.76773	6.8148
	248	73.5366	73.1671	80.9168	75.8735	2.52389		248	39.8341	37.8196	62.5132	46.7223	7.91685		248	82.5289	113.08	129.174	108.261	13.6791																											248	4.74648	6.77522
	249	75.2023	72.073	80.4128	75.896	2.43233		249	40.8284	37.7408	59.4833	46.0175	6.79164		249	82.6081	113.077	127.783	107.823	13.303																											249	4.74488	6.80223
	250	75.5647	71.3194	80.3839	75.756	2.61842		250	42.2815	38.5448	58.0195	46.2819	5.96707		250	81.7334	115.66	127.948	108.447	13.8198																											250	4.72552	6.80428
	251	75.8386	70.6746	81.1861	75.8998	3.03457		251	43.0436	39.2392	58.3666	46.8832	5.84583		251	81.2723	113.901	127.299	107.491	13.6678																											251	4.74263	6.76253
	252	76.6392	70.2431	78.9178	75.2667	2.5965		252	43.7913	39.2285	59.1171	47.379	6.01507		252	81.6828	114.017	127.885	107.862	13.6879																											252	4.7647	6.8654
	253	78.9384	71.6185	76.9291	75.8287	2.18355		253	44.0932	39.375	59.0141	47.4941	5.91883		253	79.2691	113.516	123.49	105.425	13.391																											253	4.76144	6.84328
	254	81.4015	69.6098	75.1381	75.3831	3.40617		254	44.4096	39.3044	60.3765	48.0302	6.34664		254	79.0186	112.253	121.171	104.148	12.8256																											254	4.78677	6.74737
	255	82.7627	70.1885	74.9327	75.9613	3.66611		255	44.6318	39.4696	59.8997	48.0004	6.13345		255	79.8106	112.433	123.263	105.169	13.0589																											255	4.76509	6.80757
	256	83.9858	71.3153	73.9763	76.4258	3.85725		256	44.6363	38.8065	59.8785	47.7738	6.28199		256	80.1625	112.844	125.789	106.265	13.5758																											256	4.76802	6.71877
	257	85.3308	71.5631	73.6791	76.8577	4.28036		257	44.7333	38.9548	58.9038	47.5306	5.92621		257	79.3107	113.536	127.302	106.716	14.2674																											257	4.7534	6.7813
	258	82.9819	72.4063	75.0115	76.7999	3.18119		258	43.8471	38.6751	59.2095	47.2439	6.16628		258	78.9643	111.88	126.578	105.807	14.0763																											258	4.79025	6.75923
	259	79.9165	72.6021	76.5666	76.3617	2.11399		259	42.5493	39.2395	60.5147	47.4345	6.60952		259	78.1066	113.425	128.951	106.828	15.0437																											259	4.75618	6.7571
	260	80.2152	70.7632	78.4667	76.4817	2.90345		260	42.646	40.2226	60.6294	47.8327	6.43651		260	78.4792	113.278	128.829	106.862	14.8845																											260	4.7812	6.77006
	261	80.5144	68.5052	78.3164	75.7787	3.69167		261	42.3534	40.4119	58.0637	46.943	5.58853		261	78.7065	111.691	129.041	106.48	14.7622																											261	4.81636	6.75653
	262	80.8468	68.924	78.5744	76.1151	3.65491		262	42.238	41.1723	57.1027	46.8377	5.14171		262	79.508	112.145	130.587	107.414	14.9339																											262	4.76891	6.76995
	263	81.529	69.4631	81.0959	77.3627	3.95177		263	41.9543	41.6453	58.5166	47.3721	5.573		263	79.5249	110.021	132.683	107.41	15.4008																											263	4.74396	6.76395
	264	81.51	69.1251	81.0007	77.2119	4.04607		264	41.4684	42.486	59.345	47.7665	5.79671		264	81.2476	109.481	133.072	107.933	14.9803																											264	4.79728	6.64945
	265	81.5194	70.1837	85.1732	78.9588	4.51256		265	41.6267	43.415	59.6844	48.242	5.74442		265	80.0499	110.967	129.031	106.683	14.301																											265	4.76547	6.7633
	266	81.2405	68.7668	96.4296	82.1456	7.99839		266	41.5135	43.6076	59.5691	48.2301	5.70167		266	77.9626	110.975	123.369	104.102	13.5506																											266	4.77893	6.72004
	267	82.4488	69.9552	93.8227	82.0756	6.8925		267	41.6649	45.0214	59.4771	48.7211	5.46455		267	78.2888	108.164	127.299	104.584	14.2609																											267	4.77557	6.84012
	268	82.3699	70.5827	93.315	82.0892	6.56374		268	41.8546	44.7043	60.416	48.9916	5.7711		268	79.351	109.849	127.671	105.623	14.1078																											268	4.77477	6.83371
	269	81.8535	75.3716	88.751	81.992	3.86293		269	41.9418	45.9977	61.0102	49.6499	5.79956		269	79.2285	109.251	127.718	105.399	14.1295																											269	4.78101	6.76854
	270	78.6065	77.501	86.211	80.7728	2.73774		270	41.814	45.4144	59.4908	48.9064	5.39329		270	79.922	109.338	128.663	105.974	14.1705																											270	4.79833	6.78733
	271	76.5079	78.8783	85.4539	80.28	2.6759		271	41.0491	44.2527	61.6628	48.9882	6.40444		271	80.9762	109.747	129.672	106.798	14.1342																											271	4.7703	6.79648
	272	78.2485	81.3062	86.8375	82.1307	2.51347		272	40.3275	43.8254	62.0296	48.7275	6.72727		272	81.6104	110.125	128.246	106.66	13.5734																											272	4.78273	6.79098
	273	79.2942	79.2099	85.3928	81.299	2.04706		273	40.0697	44.1563	60.3512	48.1924	6.19281		273	83.4334	110.895	129.447	107.925	13.3657																											273	4.78972	6.81466
	274	79.6461	78.4612	85.269	81.1254	2.09983		274	40.453	43.9789	59.5916	48.0078	5.88064		274	85.6652	111.767	129.29	108.907	12.6742																											274	4.78857	6.84455
	275	80.3567	79.6204	83.8376	81.2716	1.30052		275	40.7166	43.4808	60.5923	48.2632	6.21595		275	86.6513	114.116	131.591	110.786	13.0794																											275	4.79889	6.85419
	276	82.1371	82.1975	83.0761	82.4703	0.303429		276	40.5891	43.2476	61.8749	48.5705	6.69631		276	87.4008	116.784	131.726	111.97	13.0201																											276	4.77962	6.78259
	277	82.064	83.4881	82.8484	82.8002	0.411832		277	40.9619	43.4525	62.5352	48.9832	6.81405		277	87.7475	119.918	129.55	112.405	12.6386																											277	4.78572	6.80525
	278	80.9262	82.1073	80.794	81.2758	0.417483		278	41.0105	44.2158	62.41	49.2121	6.6635		278	84.743	123.133	127.189	111.688	13.5235																											278	4.78941	6.81272
	279	79.1711	81.1628	82.0027	80.7789	0.839647		279	41.1932	43.5798	62.7221	49.165	6.81347		279	84.9752	124.321	129.149	112.815	13.9896																											279	4.78966	6.74024
	280	78.2303	81.646	82.7986	80.8917	1.37163		280	41.1104	44.2058	64.1513	49.8225	7.21993		280	85.6568	122.578	128.418	112.218	13.387																											280	4.80315	6.75986
	281	77.9963	78.2665	83.5251	79.9293	1.79958		281	41.3421	44.3465	62.3662	49.3516	6.56485		281	86.7164	123.345	127.149	112.404	12.8905																											281	4.77976	6.8381
	282	75.4118	76.3945	81.5662	77.7908	1.90887		282	41.1498	44.2899	61.0361	48.8253	6.17234		282	87.3851	123.288	127.54	112.738	12.7356																											282	4.75488	6.80123
	283	72.5274	76.7523	82.3758	77.2185	2.85251		283	40.822	43.4335	60.9373	48.3976	6.31501		283	87.4651	122.338	128.765	112.856	12.8304																											283	4.80657	6.79594
	284	75.742	76.272	83.2253	78.4131	2.41096		284	39.6182	41.7616	61.1136	47.4978	6.83595		284	88.2746	120.737	128.823	112.611	12.3902																											284	4.81357	6.75643
	285	78.4585	73.4599	84.2028	78.707	3.1037		285	39.5962	41.1343	61.8523	47.5276	7.1761		285	88.6229	115.337	130.188	111.383	12.1605																											285	4.82236	6.80004
	286	79.1817	73.723	84.0123	78.9723	2.97209		286	39.689	40.2654	59.2415	46.3986	6.42358		286	88.5314	111.264	130.555	110.117	12.1448																											286	4.8076	6.7547
	287	80.6754	71.7745	85.9565	79.4688	4.1382		287	39.84	41.3939	59.4913	46.9084	6.30741		287	88.8958	107.185	130.603	108.894	12.07																											287	4.80163	6.79029
	288	81.3692	69.8257	84.2577	78.4842	4.40883		288	39.9476	41.8162	61.2851	47.683	6.82243		288	88.8158	105.059	133.464	109.113	13.0471																											288	4.81537	6.82375
	289	83.0117	67.7473	84.2621	78.3404	5.30883		289	40.1753	42.1638	61.3718	47.9036	6.7585		289	89.6846	103.911	129.747	107.781	11.7259																											289	4.80755	6.84087
	290	83.0069	66.1392	82.895	77.347	5.60399		290	40.3447	42.0691	61.242	47.8852	6.69689		290	87.5014	104.506	125.788	105.932	11.0753																											290	4.82359	6.74052
	291	83.2727	64.66	82.7096	76.8807	6.11254		291	40.4683	41.9518	61.5356	47.9852	6.7887		291	87.8341	104.672	124.848	105.785	10.6996																											291	4.78169	6.75532
	292	83.4233	65.8494	85.6813	78.318	6.26829		292	41.147	43.4121	61.712	48.757	6.51042		292	88.4876	105.74	125.971	106.733	10.832																											292	4.80235	6.74863
	293	82.4481	63.1913	86.9567	77.532	7.28752		293	41.3819	43.8124	61.9045	49.0329	6.47393		293	88.3696	104.049	128.981	107.133	11.8246																											293	4.812	6.62848
	294	79.1759	63.0956	85.0594	75.777	6.56422		294	41.3845	44.0838	61.2369	48.9017	6.21659		294	88.347	103.524	129.715	107.195	12.0822																											294	4.81734	6.69609
	295	76.4079	63.246	82.36	74.0047	5.64707		295	41.668	44.1504	62.466	49.4282	6.55817		295	88.5011	103.121	130.578	107.4	12.3335																											295	4.81831	6.74218
	296	77.8831	63.6828	82.2415	74.6025	5.60293		296	41.1289	44.6944	61.5514	49.1249	6.29795		296	89.3483	104.235	131.783	108.456	12.4304																											296	4.81856	6.70918
	297	77.6712	64.052	81.8192	74.5142	5.36635		297	40.4856	43.9268	60.1658	48.1927	6.0684		297	89.6781	103.541	132.531	108.583	12.625																											297	4.81639	6.65323
	298	78.8819	65.3266	80.4443	74.8843	4.80008		298	40.8238	43.9344	59.7087	48.1557	5.84592		298	89.436	105.619	133.511	109.522	12.8721																											298	4.82059	6.74502
	299	80.2106	65.4901	79.4969	75.0658	4.7923		299	40.3602	44.8102	61.8006	48.9903	6.53267		299	89.9273	106.993	132.835	109.918	12.4726																											299	4.82676	6.74716
	300	80.5585	63.6023	78.4262	74.1957	5.33233		300	40.674	44.8127	62.0279	49.1716	6.53827		300	89.8828	105.209	132.512	109.201	12.4669																											300	4.82325	6.74598
	301	80.189	63.0304	78.897	74.0388	5.51683		301	41.1147	45.9473	61.9416	49.6679	6.29344		301	90.7102	106.889	132.791	110.13	12.2552																											301	4.81074	6.71645
	302	79.5	63.4755	78.3595	73.7783	5.16191		302	41.1492	45.654	63.1462	49.9831	6.70879		302	88.8034	106.11	127.76	107.558	11.2691																											302	4.78814	6.65799
	303	79.71	62.3406	80.3701	74.1402	5.9029		303	41.6448	45.4329	62.0149	49.6976	6.25503		303	87.4357	109.256	128.079	108.257	11.7432																											303	4.7728	6.69532
	304	79.3251	62.8546	80.7823	74.3207	5.74844		304	41.8434	45.8035	60.6128	49.4199	5.71202		304	88.6303	108.898	132.965	110.164	12.8139																											304	4.79549	6.74954
	305	81.9697	61.8134	81.1961	74.9931	6.59363		305	34.5198	45.6377	61.4736	47.2104	7.82051		305	89.3275	108.557	134.273	110.719	13.0195																											305	4.81109	6.66288
	306	81.1237	59.5441	81.3789	74.0156	7.23611		306	40.2322	45.4756	60.3193	48.6757	6.01537		306	91.4413	108.987	135.005	111.811	12.6549																											306	4.83189	6.64937
	307	81.1382	56.869	81.8663	73.2912	8.21378		307	41.1164	45.5482	60.5028	49.0558	5.86473		307	91.939	106.255	132.744	110.313	11.9529																											307	4.82403	6.65616
	308	84.9628	51.9954	81.4678	72.8087	10.4554		308	40.0484	44.8697	59.845	48.2544	5.96009		308	92.2475	107.975	132.372	110.865	11.6728																											308	4.79957	6.68246
	309	87.724	48.7263	82.9399	73.13	12.2798		309	39.7597	44.6017	58.4038	47.5884	5.58542		309	92.8094	107.336	132.13	110.758	11.479																											309	4.8182	6.65745
	310	88.7177	49.114	82.8967	73.5762	12.346		310	39.7806	43.9789	59.4656	47.7417	5.9859		310	93.2318	108.26	134.551	112.014	12.0745																											310	4.80921	6.77702
	311	90.3551	46.4548	83.8849	73.5649	13.6831		311	40.4909	42.7429	59.2007	47.4782	5.89722		311	94.4161	110.111	136.463	113.663	12.2671																											311	4.8184	6.7018
	312	91.0444	44.5481	81.9089	72.5005	14.2228		312	41.2828	43.7841	58.4324	47.8331	5.34862		312	95.29	108.977	137.13	113.799	12.3164																											312	4.82632	6.71506
	313	90.6879	44.0464	80.8785	71.8709	14.1975		313	41.5254	43.1943	58.3863	47.702	5.36381		313	96.1525	109.553	133.873	113.193	11.0399																											313	4.84655	6.75677
	314	90.7507	43.6434	79.677	71.357	14.2208		314	41.4086	43.0047	56.7181	47.0438	4.85904		314	95.5242	110.765	128.713	111.667	9.59145																											314	4.79189	6.69911
	315	90.1043	46.1284	78.691	71.6412	13.175		315	41.6354	43.9855	56.3177	47.3129	4.55323		315	93.4461	111.552	128.139	111.046	10.0181																											315	4.82435	6.70974
	316	89.1179	47.5625	78.4831	71.7212	12.4633		316	39.7028	44.3661	54.7228	46.2639	4.43852		316	94.3279	111.633	129.787	111.916	10.2372																											316	4.80921	6.73114
	317	90.3961	49.0441	78.7191	72.7198	12.3084		317	41.0342	44.3926	55.8941	47.107	4.49924		317	94.9686	112.577	134.354	113.967	11.3909																											317	4.82821	6.69364
	318	86.2205	52.2116	79.6499	72.694	10.4154		318	41.2855	43.4353	56.1671	46.9626	4.64389		318	94.6534	111.886	139.366	115.302	13.0201																											318	4.80746	6.71865
	319	81.1659	52.41	79.062	70.8793	9.25462		319	41.3075	43.7102	54.1532	46.3903	3.94294		319	94.8468	111.497	145.035	117.126	14.7589																											319	4.80848	6.71577
	320	80.9964	53.5132	80.5362	71.6819	9.08535		320	40.7133	44.0989	53.673	46.1617	3.88073		320	94.4379	112.538	147.455	118.144	15.5592																											320	4.8247	6.73923
	321	83.2166	54.0098	81.936	73.0542	9.52934		321	40.2081	44.32	54.4598	46.3293	4.23502		321	94.7698	109.45	149.966	118.062	16.5053																											321	4.8261	6.70252
	322	84.3954	54.5175	82.1344	73.6824	9.60469		322	40.3118	45.3575	54.5239	46.7311	4.15975		322	94.584	108.085	152.738	118.469	17.5721																											322	4.81699	6.62049
	323	85.2643	56.3503	80.5451	74.0532	8.95568		323	40.4304	43.596	53.8021	45.9429	4.03447		323	96.3127	109.445	155.124	120.294	17.8229																											323	4.80867	6.68395
	324	85.9821	56.5084	82.598	75.0295	9.31192		324	40.6679	43.5221	55.7115	46.6338	4.61303		324	96.5908	109.587	158.345	121.508	18.797																											324	4.74011	6.71035
	325	85.8457	56.1237	82.5184	74.8293	9.40197		325	41.1025	43.8478	55.7971	46.9158	4.51082		325	96.7706	109.785	150.977	119.178	16.3376																											325	4.82057	6.74407
	326	84.4737	53.7714	82.5531	73.5994	9.92948		326	41.2072	44.5132	58.5922	48.1042	5.33012		326	96.9562	109.612	148.699	118.423	15.573																											326	4.81019	6.70151
	327	84.3054	54.7113	80.8888	73.3018	9.34745		327	41.5171	45.1294	58.6465	48.431	5.21309		327	93.8797	109.607	147.138	116.875	15.798																											327	4.82404	6.70583
	328	83.5838	54.5485	80.8589	72.9971	9.25777		328	41.4852	44.7234	55.9579	47.3889	4.38533		328	94.6257	109.95	144.886	116.488	14.8727																											328	4.80623	6.68393
	329	82.3613	53.9229	81.8672	72.7171	9.39821		329	41.3477	45.5438	57.0781	47.9899	4.70278		329	95.1528	109.202	145.604	116.653	15.033																											329	4.80771	6.69508
	330	81.0838	54.7552	81.1655	72.3349	8.78985		330	40.9078	46.0409	58.0165	48.3218	5.0688		330	95.7342	109.741	142.092	115.856	13.7272																											330	4.81105	6.6244
	331	78.6111	54.9707	81.769	71.7836	8.45575		331	41.4611	47.3501	59.0927	49.3013	5.18248		331	95.8737	107.737	140.292	114.634	13.2782																											331	4.8021	6.70205
	332	79.5038	54.7223	80.1339	71.4533	8.36749		332	41.4339	47.6219	58.4535	49.1698	4.97373		332	95.7897	109.421	137.603	114.271	12.3116																											332	4.81484	6.64695
	333	79.9849	55.4575	79.0612	71.5012	8.0263		333	41.1462	48.0524	58.6438	49.2808	5.08832		333	96.6826	109.002	135.165	113.617	11.346																											333	4.82259	6.69157
	334	80.6042	55.7815	81.4973	72.6277	8.42702		334	41.2651	49.2696	59.075	49.8699	5.15001		334	97.5639	109.267	133.721	113.517	10.6519																											334	4.81906	6.69718
	335	81.3369	56.7366	80.3246	72.7994	8.03668		335	41.7241	49.0731	59.3809	50.0594	5.12087		335	98.3637	105.25	133.511	112.375	10.7532																											335	4.82584	6.67672
	336	81.2108	56.467	79.1998	72.2925	7.93404		336	41.8535	48.4449	59.401	49.8998	5.11748		336	98.8216	104.722	141.533	115.026	13.3627																											336	4.81158	6.64718
	337	79.4482	56.3793	79.6315	71.8197	7.72035		337	42.0771	49.0948	58.923	50.0316	4.88552		337	99.3246	106.423	139.175	114.974	12.2728																											337	4.81503	6.72037
	338	78.9394	55.3957	79.9751	71.4367	8.02606		338	42.9344	50.2941	58.1109	50.4465	4.38176		338	101.872	107.889	133.34	114.367	9.64419																											338	4.75998	6.65987
	339	79.6447	53.5183	80.0221	71.0617	8.77237		339	43.0589	51.1646	56.7608	50.3281	3.97744		339	100.377	106.868	131.32	112.855	9.42086																											339	4.80895	6.64645
	340	80.1962	55.9752	77.7806	71.3173	7.70269		340	43.1395	50.7603	55.8689	49.9229	3.69843		340	101.808	108.379	133.821	114.669	9.76193																											340	4.80528	6.64885
	341	81.3483	57.5909	79.2867	72.742	7.59889		341	42.891	51.0042	56.3089	50.068	3.90158		341	103.204	107.59	135.021	115.272	9.95569																											341	4.80409	6.70195
	342	79.1031	56.2365	78.5312	71.2903	7.5287		342	43.5428	50.1048	56.0807	49.9094	3.62069		342	103.866	107.467	132.856	114.73	9.1227																											342	4.81382	6.655
	343	75.809	58.6668	77.1391	70.5383	5.94818		343	44.8461	48.9799	56.3987	50.0749	3.37957		343	103.562	109.112	132.309	114.994	8.80428																											343	4.81315	6.63292
	344	75.3714	59.2742	76.6542	70.4333	5.59181		344	44.6395	48.236	55.9918	49.6224	3.34964		344	104.187	107.373	132.451	114.67	8.93775																											344	4.8378	6.54871
	345	76.2265	60.439	77.4982	71.3879	5.48675		345	44.8598	49.1387	55.8057	49.9347	3.1848		345	104.199	108.166	131.825	114.73	8.62388																											345	4.78078	6.62464
	346	77.304	60.3446	77.0825	71.577	5.61659		346	45.2517	48.8004	54.8669	49.6397	2.80719		346	105.424	108.266	132.831	115.507	8.7008																											346	4.81706	6.58712
	347	77.3304	59.0567	78.4977	71.6283	6.29482		347	45.6837	48.412	54.9251	49.6736	2.74134		347	105.238	109.032	132.021	115.43	8.36721																											347	4.81738	6.61324
	348	77.271	59.1891	78.7814	71.7472	6.29416		348	46.048	48.4349	55.8134	50.0988	2.9392		348	104.848	110.008	131.119	115.325	8.03625																											348	4.82941	6.61381
	349	77.7184	58.0319	77.9145	71.2216	6.5951		349	46.4668	48.0244	55.9111	50.1341	2.92329		349	105.151	107.322	132.12	114.864	8.6507																											349	4.81743	6.62721
	350	78.9542	58.6609	78.8325	72.1492	6.74423		350	47.0829	47.0116	56.038	50.0442	2.99698		350	104.604	107.402	131.838	114.615	8.64949																											350	4.83099	6.60906
	351	79.68	57.281	80.4861	72.4824	7.60424		351	47.6437	47.5632	54.6945	49.9671	2.3638		351	104.89	108.252	125.939	113.027	6.52854																											351	4.81382	6.62999
	352	81.0786	56.1106	81.8426	73.0106	8.45288		352	47.3444	47.9801	54.2144	49.8463	2.19176		352	101.812	107.676	124.455	111.314	6.78492																											352	4.80958	6.65349
	353	80.6317	56.794	83.1669	73.5309	8.40037		353	46.8237	47.7519	54.6358	49.7371	2.46394		353	101.878	107.925	126.999	112.267	7.56985																											353	4.82954	6.66338
	354	78.3804	56.7777	82.4344	72.5308	7.96305		354	46.0875	47.8381	55.2828	49.7361	2.819		354	102.142	107.422	127.311	112.292	7.6626																											354	4.82588	6.62217
	355	75.4494	56.2503	81.033	70.9109	7.50541		355	45.6151	47.2659	55.5086	49.4632	3.06003		355	101.798	107.564	128.977	112.78	8.26799																											355	4.83821	6.66521
	356	75.6492	55.4806	79.5149	70.2149	7.45118		356	43.9598	47.1491	54.9377	48.6822	3.26045		356	101.816	106.524	129.879	112.739	8.67673																											356	4.83477	6.55592
	357	77.2325	54.0133	77.7862	69.6774	7.83365		357	43.2039	47.2715	56.2841	48.9199	3.86483		357	102.123	107.952	129.869	113.315	8.44656																											357	4.82863	6.55971
	358	78.5112	54.5527	79.2013	70.755	8.10363		358	42.9268	46.8154	55.5007	48.4143	3.71677		358	102.789	108.218	129.174	113.394	8.04432																											358	4.82376	6.59593
	359	80.3394	53.4332	78.0297	70.6008	8.60966		359	42.9563	47.4009	56.9247	49.094	4.12023		359	102.108	109.039	127.783	112.977	7.66898																											359	4.8377	6.64268
	360	81.3332	53.3555	78.6762	71.1216	8.91614		360	43.0804	47.3759	55.9228	48.793	3.77438		360	102.036	106.292	127.948	112.092	8.02254																											360	4.85612	6.6636
	361	82.1826	53.1705	80.2972	71.8834	9.37226		361	43.2564	46.9083	56.0744	48.7464	3.81267		361	102.198	108.182	127.299	112.56	7.56938																											361	4.80724	6.55689
	362	80.0671	51.6699	80.4677	70.7349	9.53322		362	43.226	46.3735	55.3916	48.3304	3.64564		362	102.115	107.244	127.885	112.415	7.87553																											362	4.83236	6.58168
	363	79.4149	49.2462	80.5439	69.735	10.2496		363	43.206	45.8834	54.0641	47.7178	3.26591		363	102.939	105.935	123.49	110.788	6.40939																											363	4.83556	6.606
	364	78.4401	48.6555	80.0689	69.0548	10.2105		364	43.2387	46.3118	53.4693	47.6733	3.03076		364	100.564	104.236	121.171	108.657	6.34616																											364	4.83803	6.55256
	365	80.4156	48.7369	81.4458	70.1994	10.7354		365	43.2622	46.6121	53.5538	47.8094	3.03065		365	99.6243	103.877	123.263	108.921	7.27505																											365	4.85685	6.58647
	366	81.3433	48.7861	81.671	70.6001	10.9074		366	43.0982	47.3782	53.3345	47.9369	2.96815		366	98.9697	103.846	125.789	109.535	8.24813																											366	4.88393	6.60493
	367	77.7799	50.1253	81.5644	69.8232	9.90935		367	42.6612	46.9963	56.9458	48.8678	4.22846		367	99.5908	104.081	127.302	110.325	8.58718																											367	4.84959	6.57999
	368	76.9833	50.9456	78.9956	68.9748	9.0333		368	41.4396	47.0534	61.9653	50.1528	6.12456		368	99.2296	103.139	126.578	109.649	8.5396																											368	4.86216	6.60005
	369	76.1443	49.7421	79.9517	68.6127	9.49911		369	41.0012	47.3175	61.0433	49.7873	5.91598		369	99.7108	102.282	128.951	110.315	9.34784																											369	4.85859	6.55674
	370	76.7107	49.2256	81.368	69.1014	10.0284		370	41.1816	47.4601	58.6314	49.091	5.10289		370	100.655	102.272	128.829	110.586	9.1336																											370	4.8669	6.44841
	371	77.3356	49.7427	82.5937	69.8907	10.1877		371	41.5014	47.8577	55.6302	48.3297	4.08546		371	101.644	103.009	129.041	111.231	8.91365																											371	4.84331	6.48476
	372	76.5574	50.6107	81.7013	69.6231	9.62148		372	41.2715	47.854	54.3646	47.83	3.7797		372	102.44	105.099	130.587	112.709	8.97219																											372	4.84133	6.61847
	373	76.9729	52.8112	80.1387	69.9742	8.63005		373	41.5383	48.1577	55.9556	48.5505	4.16654		373	102.226	108.931	132.683	114.613	9.2398																											373	4.83881	6.58224
	374	78.2614	53.457	80.004	70.5741	8.57331		374	41.4428	48.2272	56.6441	48.7713	4.39666		374	102.937	112.473	133.072	116.161	8.89226																											374	4.86768	6.62482
	375	79.9463	53.5534	79.971	71.1569	8.80174		375	41.7796	47.1219	55.8923	48.2646	4.11388		375	105.854	113.274	129.031	116.053	6.83345																											375	4.85977	6.5682
	376	80.3014	53.8438	78.1776	70.7743	8.48742		376	42.1291	46.6218	55.0299	47.9269	3.78088		376	104.903	114.051	123.369	114.108	5.3306																											376	4.84185	6.58206
	377	80.5543	54.6407	78.5412	71.2454	8.32266		377	42.1903	47.2437	57.9986	49.1442	4.66135		377	102.99	111.425	127.299	113.905	7.12625																											377	4.86119	6.57449
	378	77.5762	54.2094	78.2476	70.0111	7.90322		378	42.019	47.5112	59.3655	49.6319	5.11853		378	103.986	112.948	127.671	114.868	6.90425																											378	4.86775	6.5711
	379	73.886	56.0143	76.15	68.6834	6.36819		379	42.0819	47.4253	60.2018	49.903	5.37548		379	104.594	114.328	127.718	115.547	6.70294																											379	4.86656	6.60877
	380	74.534	56.4725	75.5206	68.8424	6.19148		380	41.3604	47.3757	60.0344	49.5901	5.50326		380	103.62	110.486	128.663	114.256	7.47113																											380	4.85491	6.60684
	381	76.6746	58.0137	76.726	70.4714	6.22887		381	40.8949	47.1944	59.0156	49.035	5.31134		381	104.21	109.061	129.672	114.315	7.80516																											381	4.85379	6.58523
	382	77.2915	58.8062	73.6768	69.9248	5.65639		382	41.0995	47.586	55.4842	48.0565	4.15917		382	104.216	107.055	128.246	113.172	7.58116																											382	4.87009	6.53483
	383	79.4024	57.527	73.5342	70.1545	6.53708		383	40.8164	47.4362	55.058	47.7702	4.1146		383	104.253	104.236	129.447	112.645	8.40074																											383	4.83959	6.59735
	384	79.7294	58.2817	73.362	70.4577	6.35943		384	40.7584	47.5224	55.1883	47.823	4.16824		384	104.802	101.593	129.29	111.895	8.74667																											384	4.84463	6.54008
	385	79.1426	56.5691	72.9855	69.5657	6.73702		385	41.2053	48.49	55.2934	48.3296	4.06766		385	104.097	96.2139	131.591	110.634	10.7229																											385	4.85073	6.57592
	386	79.2061	56.8443	72.9459	69.6654	6.66042		386	41.2816	47.8653	56.6162	48.5877	4.44144		386	103.424	94.7464	131.726	109.966	11.165																											386	4.83971	6.53873
	387	79.1544	54.7797	74.7008	69.545	7.49373		387	42.48	47.8159	57.0006	49.0988	4.24053		387	104.47	94.2759	129.55	109.432	10.4807																											387	4.87936	6.60072
	388	79.2924	53.4878	76.7515	69.8439	8.21087		388	42.9646	45.8745	56.5461	48.4617	4.12853		388	103.992	96.1252	127.189	109.102	9.32425																											388	4.86091	5.82883
	389	79.9006	52.8752	77.5091	70.095	8.6375		389	42.8634	45.2877	56.6275	48.2595	4.24212		389	102.055	94.7839	129.149	108.663	10.4562																											389	4.86475	5.92371
	390	78.6204	52.4401	78.746	69.9355	8.74777		390	42.6272	44.8356	56.9026	48.1218	4.43647		390	101.684	91.0704	128.418	107.057	11.111																											390	4.83479	5.95821
	391	74.8094	51.9085	79.7717	68.8298	8.5811		391	42.4773	45.8464	57.2845	48.5361	4.48104		391	101.896	93.0714	127.149	107.372	10.2114																											391	4.86941	6.08738
	392	74.4436	52.0514	80.2946	68.9299	8.60658		392	41.5199	45.8847	57.9459	48.4501	4.91221		392	103.394	93.2331	127.54	108.056	10.1741																											392	4.85871	6.1206
	393	76.0422	52.6809	78.7311	69.1514	8.27173		393	40.9546	46.2874	57.5927	48.2782	4.90507		393	102.89	93.7194	128.765	108.458	10.493																											393	4.87592	6.16705
	394	77.7159	54.105	79.4809	70.4339	8.18035		394	40.9172	46.9557	57.1087	48.3272	4.72414		394	102.646	94.0625	128.823	108.51	10.4541																											394	4.86035	6.21374
	395	78.0508	53.8564	79.1201	70.3424	8.24881		395	41.4931	48.1245	54.0923	47.9033	3.63877		395	102.256	94.7653	130.188	109.069	10.7781																											395	4.87527	6.25987
	396	77.6561	54.1267	78.0902	69.9577	7.91647		396	41.8732	48.3583	53.8931	48.0415	3.47348		396	101.449	94.6058	130.555	108.87	11.0211																											396	4.85102	6.32056
	397	77.0234	55.0115	77.5811	69.872	7.43199		397	41.7749	48.2703	55.0946	48.38	3.84545		397	101.351	94.2906	130.603	108.748	11.1157																											397	4.86083	6.36122
	398	77.3257	55.2305	76.1758	69.5773	7.18109		398	42.1428	50.022	57.5194	49.8947	4.43931		398	100.995	95.2787	133.464	109.912	11.8907																											398	4.8667	6.48002
	399	76.8292	56.0833	75.3926	69.4351	6.68875		399	42.4262	48.9105	58.9892	50.1086	4.81871		399	102.146	94.4615	129.747	108.785	10.7134																											399	4.85524	6.54233
	400	80.1151	56.5593	75.8087	70.8277	7.2417		400	42.5013	48.7055	59.6442	50.2837	5.01124		400	100.838	94.6811	125.788	107.102	9.51036																											400	4.86007	6.59792
	401	85.7417	56.9964	77.5986	73.4455	8.55392		401	42.2228	47.7348	61.3549	50.4375	5.68587		401	96.5736	93.713	124.848	105.045	9.93609																											401	4.89965	6.63078
	402	85.165	57.4043	77.6938	73.421	8.29371		402	42.6246	47.5481	61.71	50.6276	5.7206		402	95.2795	94.1441	125.971	105.132	10.425																											402	4.86359	6.48594
	403	82.9183	57.6128	78.241	72.9241	7.77376		403	42.3475	47.2705	61.3778	50.3319	5.70283		403	95.2318	91.9925	128.981	105.402	11.8268																											403	4.8577	6.49009
	404	85.3177	57.3446	77.6466	73.4363	8.34504		404	41.4182	47.5548	62.1715	50.3815	6.15541		404	97.7943	91.1437	129.715	106.218	11.9045																											404	4.85985	6.51577
	405	89.6146	57.1996	77.7111	74.8418	9.46675		405	41.4636	47.3199	62.8257	50.5364	6.37298		405	100.021	92.5932	130.578	107.731	11.6231																											405	4.85647	6.51147
	406	91.0107	56.6409	76.9888	74.8801	9.97757		406	41.9233	47.1049	63.41	50.8127	6.47382		406	101.772	92.5133	131.783	108.69	11.8522																											406	4.83862	6.55668
	407	91.9412	55.824	77.006	74.9237	10.478		407	42.3144	47.3521	65.0554	51.574	6.89583		407	103.522	93.8772	132.531	109.977	11.6159																											407	4.85429	6.57295
	408	94.1711	54.5636	78.0011	75.5786	11.4977		408	42.0643	46.4408	62.4608	50.322	6.19952		408	104.707	93.8357	133.511	110.685	11.8368																											408	4.84361	6.61366
	409	93.748	54.3863	77.2772	75.1372	11.413		409	41.78	47.2087	62.3336	50.4407	6.14946		409	105.417	93.6481	132.835	110.633	11.6092																											409	4.88358	6.44219
	410	90.6321	54.5128	77.0624	74.0691	10.5336		410	42.0827	47.2324	62.6157	50.6436	6.16789		410	105.792	92.9669	132.512	110.424	11.6483																											410	4.89037	6.45104
	411	89.0382	54.0224	76.3199	73.1268	10.2335		411	42.2851	47.7374	63.0905	51.0377	6.22857		411	107.015	93.6672	132.791	111.158	11.4823																											411	4.85721	6.46108
	412	87.4729	52.5142	76.833	72.2733	10.346		412	42.1614	47.444	63.2764	50.9606	6.3439		412	106.376	93.338	127.76	109.158	10.0337																											412	4.86966	6.49466
	413	87.0042	51.6754	76.1999	71.6265	10.4518		413	42.1773	46.66	63.9193	50.9189	6.62777		413	102.421	94.5995	128.079	108.366	10.1114																											413	4.83935	6.50637
	414	83.576	50.8359	73.7219	69.3779	9.69762		414	42.3507	45.7303	63.9059	50.6623	6.69327		414	103.102	93.4817	132.965	109.85	11.8865																											414	4.87391	6.54084
	415	78.3023	52.1725	73.9685	68.1478	8.08503		415	41.9291	46.2398	63.8456	50.6715	6.70357		415	103.515	93.1961	134.273	110.328	12.3374																											415	4.8552	6.49694
	416	78.3464	53.7352	72.376	68.1525	7.41183		416	40.4803	47.3124	64.1034	50.632	7.01851		416	104.847	95.3853	135.005	111.746	11.9462																											416	4.84207	6.53307
	417	79.6237	54.7599	72.0801	68.8212	7.36019		417	40.506	48.0077	63.7621	50.7586	6.8529		417	105.214	92.7638	132.744	110.241	11.8118																											417	4.87175	6.51727
	418	81.8248	55.3259	73.6353	70.262	7.83332		418	40.4291	41.1617	63.7012	48.4307	7.6382		418	104.41	93.0262	130.587	109.341	11.1198																											418	4.83648	6.53771
	419	81.5328	55.9375	74.9521	70.8074	7.67383		419	40.5787	42.1417	63.5399	48.7534	7.40698		419	104.808	91.1853	132.683	109.559	12.2126																											419	4.86287	6.5833
	420	80.5428	56.9474	77.377	71.6224	7.39419		420	40.9932	42.3427	63.4769	48.9376	7.28008		420	105.183	92.4324	133.072	110.229	11.9998																											420	4.82426	6.64469
	421	80.5927	58.1198	79.9004	72.871	7.37829		421	41.0739	42.7094	59.1862	47.6565	5.78416		421	105.295	93.3362	129.031	109.221	10.4895																											421	4.88769	6.62957
	422	79.6694	58.8798	80.7207	73.09	7.11157		422	41.3341	43.1061	58.0564	47.4989	5.30347		422	105.402	92.5203	123.369	107.097	8.94546																											422	4.85924	6.65188
	423	81.0211	59.086	81.6827	73.9299	7.42444		423	41.3183	43.1738	58.7542	47.7488	5.52873		423	105.805	92.9711	127.299	108.692	10.0142																											423	4.90475	6.47196
	424	81.4163	58.464	80.849	73.5764	7.55798		424	41.4612	42.9059	59.663	48.0101	5.84139		424	107.419	93.2924	127.671	109.461	9.9765																											424	4.85307	6.5264
	425	81.3957	58.0185	80.1904	73.2015	7.5995		425	41.3868	42.6733	60.2235	48.0945	6.07583		425	105.962	93.9228	127.718	109.201	9.88926																											425	4.84572	6.4768
	426	79.9554	57.3817	79.5513	72.2961	7.45813		426	41.7765	42.6134	60.1154	48.1684	5.97838		426	107.685	93.4366	128.663	109.928	10.2307																											426	4.8369	6.4536
	427	78.3411	57.4003	78.1134	71.2849	6.94263		427	40.812	42.9332	60.7354	48.1602	6.31737		427	109.649	91.6824	129.672	110.334	10.9719																											427	4.8511	6.47358
	428	78.3538	56.2633	75.3146	69.9772	6.91287		428	39.7445	43.6591	60.7774	48.0603	6.45819		428	110.714	93.885	128.246	110.948	9.91975																											428	4.83496	6.48722
	429	78.8944	55.7819	74.6028	69.7597	7.09785		429	40.1791	43.6502	61.7592	48.5295	6.69031		429	109.48	93.5839	129.447	110.837	10.3749																											429	4.77747	6.48311
	430	77.1368	54.5534	75.1446	68.9449	7.21872		430	40.7932	43.9375	61.8093	48.8466	6.54457		430	109.742	92.2737	129.29	110.435	10.6912																											430	4.80843	6.49174
	431	76.2957	53.7825	79.4545	69.8442	8.08246		431	40.7133	44.1416	62.6292	49.1614	6.80626		431	110.398	90.9457	131.591	110.978	11.7369																											431	4.82066	6.49426
	432	77.429	52.3414	81.2705	70.347	9.07082		432	41.0901	45.1746	62.9531	49.7393	6.71132		432	109.946	89.2728	131.726	110.315	12.2567																											432	4.81874	6.50766
	433	78.2521	51.0286	82.2045	70.4951	9.79987		433	41.2428	45.9953	63.4027	50.2136	6.73575		433	110.26	88.903	129.55	109.571	11.7389																											433	4.842	6.53802
	434	78.2949	47.9992	79.674	68.6561	10.3361		434	41.1426	46.8262	56.3128	48.0939	4.4249		434	108.174	89.2129	127.189	108.192	10.9628																											434	4.81705	6.49419
	435	78.2331	50.9123	77.4413	68.8622	8.97787		435	41.5803	47.3093	56.9582	48.6159	4.48705		435	106.425	88.3256	129.149	107.967	11.81																											435	4.84545	6.48547
	436	78.3072	52.8911	78.8535	70.0173	8.56452		436	41.8278	47.2677	57.5104	48.8686	4.59739		436	106.566	86.5318	128.418	107.172	12.0953																											436	4.78905	6.4496
	437	78.8434	54.8505	80.0236	71.2392	8.20142		437	42.1252	48.003	57.1554	49.0945	4.37302		437	100.98	87.1936	127.149	105.108	11.7174																											437	4.81421	6.44129
	438	77.2382	53.7359	79.5017	70.1586	8.23732		438	43.1855	48.1465	56.7535	49.3618	3.96359		438	100.18	87.2188	127.54	104.98	11.8844																											438	4.85863	6.49585
	439	74.3499	55.3516	77.4264	69.0426	6.90289		439	43.3996	48.3539	57.1816	49.645	4.03058		439	100.955	87.77	128.765	105.83	12.0828																											439	4.80287	6.52164
	440	73.2849	56.7271	77.0932	69.0351	6.25141		440	42.9714	48.4223	57.4678	49.6205	4.22744		440	101.589	87.3827	128.823	105.931	12.1582																											440	4.80798	6.52099
	441	73.5686	57.818	76.5795	69.3221	5.81731		441	43.8716	48.6704	57.2916	49.9445	3.92605		441	101.648	87.5662	130.188	106.467	12.5375																											441	4.78577	6.5555
	442	75.765	51.9378	77.3893	68.3641	8.22648		442	44.191	48.6131	57.3137	50.0393	3.85471		442	102.257	87.2989	130.555	106.704	12.6834																											442	4.80365	6.5521
	443	77.4999	52.9437	76.947	69.1302	8.09481		443	44.7126	48.3538	57.5598	50.2088	3.82287		443	102.917	86.9507	130.603	106.824	12.7516																											443	4.81901	6.57365
	444	78.7177	53.2189	78.6343	70.1903	8.48573		444	45.4298	47.5909	56.9704	49.997	3.54206		444	102.38	88.6186	133.464	108.154	13.2636																											444	4.81691	6.59405
	445	79.1713	53.6171	76.4973	69.7619	8.10921		445	45.4487	47.4229	54.9266	49.266	2.88708		445	102.315	87.8325	129.747	106.631	12.2908																											445	4.80331	6.59701
	446	78.8292	54.4759	77.8314	70.3788	7.9567		446	45.8313	46.4971	54.9624	49.0969	2.93902		446	102.092	86.5847	125.788	104.821	11.399																											446	4.81249	6.6001
	447	78.1355	54.0704	79.8052	70.6704	8.31399		447	46.2729	45.3506	54.8507	48.8247	3.0247		447	101.226	86.0679	124.848	104.047	11.2835																											447	4.79928	6.60253
	448	77.3414	55.1474	77.9106	70.1332	7.49466		448	45.9027	43.879	55.0604	48.2807	3.43981		448	103.178	85.0411	125.971	104.73	11.841																											448	4.7832	6.59497
	449	78.2102	55.6631	76.7169	70.1967	7.27961		449	44.9081	41.287	55.6472	47.2808	4.31185		449	99.8915	83.4317	128.981	104.102	13.3165																											449	4.82567	6.58027
	450	75.9295	55.6696	77.1299	69.5763	6.96198		450	43.4649	43.2743	55.7568	47.4987	4.12942		450	100.734	81.3445	129.715	103.931	14.0546																											450	4.83518	6.5474
	451	72.0497	56.0392	77.7503	68.613	6.49875		451	42.1372	45.3604	56.1233	47.8736	4.22849		451	104.86	79.0828	130.578	104.84	14.8653																											451	4.86071	6.58582
	452	71.1096	56.0574	77.8478	68.3383	6.44115		452	40.7678	47.2801	56.1012	48.0497	4.44306		452	108.055	76.8625	131.783	105.567	15.903																											452	4.83847	6.55676
	453	71.7512	56.4988	77.2657	68.5052	6.21071		453	40.081	48.0416	56.3037	48.1421	4.68338		453	110.191	76.0698	132.531	106.264	16.4169																											453	4.85197	6.65315
	454	72.3158	58.0688	75.6175	68.6674	5.38434		454	39.9961	47.9668	56.1976	48.0535	4.67715		454	112.797	76.1245	133.511	107.478	16.7782																											454	4.84759	6.56437
	455	73.9704	51.804	74.2442	66.6729	7.43484		455	39.767	48.9845	56.7501	48.5005	4.90857		455	116.582	76.7576	132.835	108.725	16.6581																											455	4.83292	6.60731
	456	73.9524	51.5926	73.6762	66.407	7.40766		456	39.8443	49.8993	55.3909	48.3782	4.55189		456	114.551	79.2728	132.512	108.779	15.6375																											456	4.81725	6.66416
	457	74.2684	51.3783	75.7338	67.1268	7.88564		457	39.723	48.422	53.8895	47.3448	4.12484		457	108.466	78.903	132.791	106.72	15.5805																											457	4.84507	6.66416
	458	74.3681	50.1871	76.4625	67.0059	8.43112		458	39.4078	48.7933	54.5041	47.5684	4.40074		458	104.551	79.2129	127.76	103.841	14.0189																											458	4.88976	6.57066
	459	75.6785	49.8495	74.2674	66.5984	8.38439		459	39.4744	48.6819	55.3681	47.8415	4.60732		459	105.122	78.3256	128.951	104.133	14.6228																											459	4.84423	6.57723
	460	75.4083	49.8116	74.0639	66.4279	8.31723		460	39.5583	48.6513	55.2512	47.8203	4.54917		460	102.047	76.5318	128.829	102.469	15.0983																											460	4.84746	6.60509
	461	77.1074	49.6696	73.1571	66.6447	8.56382		461	39.8762	49.6511	55.7838	48.437	4.63208		461	100.312	77.1936	129.041	102.182	14.9963																											461	4.81087	6.56109
	462	74.9043	50.208	72.9932	66.0352	7.93279		462	39.3916	49.1587	55.9972	48.1825	4.81843		462	98.9788	77.2188	130.587	102.262	15.4933																											462	4.85596	6.60721
	463	71.8465	49.8894	72.45	64.7286	7.42168		463	38.2762	49.7976	55.8514	47.9751	5.15471		463	99.1854	77.77	132.683	103.213	15.9794																											463	4.87485	6.6029
	464	70.6364	49.9506	73.7369	64.7746	7.46588		464	37.8708	49.4441	56.4704	47.9284	5.42246		464	99.2579	77.3827	133.072	103.237	16.1987																											464	4.83191	6.70404
	465	70.5783	50.2292	73.6572	64.8216	7.35012		465	38.2071	47.7658	56.8176	47.5968	5.37306		465	100.672	77.5662	129.031	102.423	14.8824																											465	4.88954	6.62377
	466	71.0812	50.6806	73.6184	65.1267	7.26011		466	38.6711	46.9548	57.2388	47.6216	5.37038		466	103.138	77.2989	123.369	101.269	13.3321																											466	4.85829	6.59727
	467	73.8823	50.2539	73.4967	65.8777	7.81266		467	38.8736	46.9469	58.7341	48.1848	5.76654		467	104.028	76.9507	127.299	102.759	14.5482																											467	4.86526	6.63608
	468	74.0197	50.2338	75.9898	66.7478	8.27654		468	38.7986	47.5253	59.0399	48.4546	5.86161		468	104.919	76.3328	127.671	102.974	14.8518																											468	4.82163	6.54823
	469	74.1994	50.4427	77.1718	67.2713	8.45794		469	39.2765	48.3927	58.4316	48.7003	5.53175		469	99.5793	77.8325	127.718	101.71	14.44																											469	4.8548	6.59748
	470	75.7691	51.9901	76.3252	68.0281	8.02063		470	39.3123	48.9283	59.7016	49.3141	5.88905		470	95.2893	76.5847	128.663	100.179	15.2313																											470	4.83512	6.58623
	471	75.9356	52.5084	74.4057	67.6166	7.56697		471	39.6094	49.0219	60.1502	49.5938	5.93652		471	95.2237	76.0679	129.672	100.321	15.6825																											471	4.78856	6.61729
	472	74.15	52.5224	73.7385	66.8036	7.14163		472	39.6233	49.3072	60.8844	49.9383	6.14567		472	98.6699	75.0411	128.246	100.652	15.3908																											472	4.82794	6.61392
	473	73.1848	54.7635	72.9434	66.9639	6.1006		473	39.5197	49.477	61.8965	50.2977	6.47263		473	98.6629	73.4317	129.447	100.514	16.1966																											473	4.80482	6.56589
	474	70.6471	53.8792	75.2255	66.5839	6.48839		474	39.0739	48.9443	61.9199	49.9794	6.61536		474	97.1881	71.3445	129.29	99.2741	16.7598																											474	4.84106	6.57415
	475	69.0755	54.1723	74.2587	65.8355	6.0205		475	37.7627	45.636	62.4617	48.6201	7.28443		475	97.648	79.0828	131.591	102.774	15.373																											475	4.84107	6.62553
	476	68.565	56.9906	74.2985	66.618	5.0903		476	37.0756	50.5289	63.0819	50.2288	7.50886		476	98.9176	76.8625	131.726	102.502	15.9389																											476	4.82616	6.6354
	477	69.3941	56.3758	75.4044	67.0581	5.6159		477	37.1739	50.1407	62.5589	49.9578	7.32859		477	98.8733	76.0698	129.55	101.498	15.4941																											477	4.80741	6.6354
	478	70.9293	55.8432	74.5377	67.1034	5.72565		478	37.2432	50.3582	61.1552	49.5855	6.91359		478	98.3467	73.4317	127.189	99.6559	15.5322																											478	4.80581	6.60451
	479	71.616	56.2566	74.8542	67.5756	5.73618		479	37.8338	50.2838	53.3595	47.159	4.74641		479	97.9252	71.3445	129.149	99.473	16.7048																											479	4.82567	6.57493
	480	71.3253	55.8014	74.3514	67.1594	5.74576		480	37.6647	50.4688	51.789	46.6408	4.50421		480	97.2823	79.0828	128.418	101.594	14.4041																											480	4.82052	6.60208
	481	71.8103	55.5447	73.8101	67.0551	5.78404		481	37.5316	50.1308	51.2176	46.2933	4.39207		481	98.366	76.8625	127.149	100.793	14.5672																											481	4.80256	6.60123
	482	70.1199	54.7082	73.1525	65.9935	5.71017		482	37.4779	49.1978	51.6886	46.1214	4.38117		482	99.661	76.0698	127.54	101.09	14.8753																											482	4.79924	6.51555
	483	70.1199	53.8047	73.5772	65.834	6.09687		483	37.3117	47.862	52.338	45.8372	4.45429		483	96.4222	76.1245	128.765	100.437	15.3282																											483	4.79924	6.51581
	484	70.1199	51.3392	73.3082	64.9224	6.85371		484	37.3239	47.8747	52.6201	45.9396	4.52041		484	95.6782	76.7576	128.823	100.42	15.2157																											484	4.79924	6.46753
	485	70.1199	53.551	74.3549	66.0086	6.34763		485	37.1449	50.5289	52.5144	46.7294	4.8264		485	95.6782	77.8317	130.188	101.232	15.3668																											485	4.79924	6.4708
	486	70.1199	52.5691	74.3549	65.6813	6.66913		486	37.1336	50.1407	53.1885	46.8209	4.92294		486	96.1058	76.0679	130.555	100.91	15.9114																											486	4.79924	6.53959
	487	70.1199	54.5699	75.417	66.7023	6.25596		487	36.6287	48.422	53.2371	46.0959	4.93348		487	96.1491	75.0411	130.603	100.598	16.1927																											487	4.79924	6.47867
	488	70.1199	48.6591	75.0188	64.5993	8.09459		488	36.6287	48.7933	53.656	46.3593	5.06377		488	95.0072	73.4317	133.464	100.634	17.5566																											488	4.79924	6.4656
	489	70.1199	50.4609	75.3423	65.3077	7.57496		489	36.6287	48.6819	53.677	46.3292	5.06007		489	94.7591	71.3445	129.747	98.6169	16.9694																											489	4.79924	6.47735
	490	70.1199	53.6656	76.2165	66.6673	6.73489		490	36.6287	48.6513	53.5314	46.2704	5.02249		490	94.4846	79.0828	125.788	99.7851	13.7406																											490	0.000797501	-0.154005
	491	67.4862	54.3065	61.5496	61.1141	3.81089		491	34.1787	47.2424	52.9076	44.7762	5.54539		491	96.4064	74.7345	128.401	99.8474	15.5875																											491	-0.426518	-0.575317
	492	63.9675	48.327	53.7226	55.339	4.5868		492	32.3628	45.851	49.1769	42.4636	5.14082		492	88.5198	72.6102	107.926	89.6854	10.2115																											492	-0.427031	-0.632881
	493	60.8692	38.1045	52.321	50.4316	6.63917		493	27.4877	39.4664	46.0468	37.667	5.43257		493	81.0641	60.6619	103.16	81.6285	12.2713																											493	-0.365625	-0.562076
	494	56.978	10.4816	49.8375	39.099	14.4564		494	18.8002	25.0072	44.2864	29.3646	7.67305		494	75.0032	40.8225	95.8362	70.5539	16.0362																											494	-0.292844	-0.515215
	495	52.7612	-13.9795	47.2643	28.682	21.3897		495	11.1516	11.9834	41.8993	21.6781	10.1135		495	65.3921	23.9935	88.6764	59.354	18.9148																											495	-0.240372	-0.465815
	496	48.2317	-26.1819	45.3026	22.4508	24.331		496	5.44953	3.95471	39.3957	16.2667	11.5726		496	56.3022	10.7036	78.7458	48.5839	20.0176																											496	-0.223395	-0.364896
	497	43.4475	-32.7144	44.0703	18.2678	25.4917		497	1.54199	0.239645	35.6321	12.4713	11.5865		497	50.3021	3.79236	71.7961	41.9635	20.0689																											497	-0.187802	-0.504075
	498	39.7181	-34.6073	43.7914	16.3007	25.4812		498	-0.660158	-2.25309	33.8157	10.3008	11.7664		498	45.3021	-0.462963	66.6039	37.1477	19.7852																											498	-0.160347	-0.404387
	499	37.4747	-35.9987	43.0575	14.8445	25.4727		499	-2.68971	-3.86082	31.4988	8.3161	11.5963		499	37.3021	-3.14887	61.6322	31.9285	18.8927																											499	-0.142025	-0.421445
	500	34.5409	-37.9381	43.0409	13.2146	25.6938		500	-4.39103	-5.90629	30.6251	6.77594	11.9326		500	32.1941	-6.74259	56.5276	27.3264	18.426																											500	-0.137616	-0.382384
	501	32.6159	-39.0464	42.9843	12.1846	25.7898		501	-6.02937	-7.32708	29.2124	5.28531	11.9694		501	26.4832	-8.89858	52.5243	23.3696	17.7995																											501	-0.142626	-0.385191
	502	29.5781	-40.3597	41.8256	10.348	25.5992		502	-7.25077	-8.59191	28.0212	4.05952	11.9871		502	17.4002	-10.9933	47.9242	18.1104	17.0117																											502	-0.113717	-0.307105
	503	25.861	-42.0882	41.7628	8.51186	25.7131		503	-8.50829	-10.1465	26.4304	2.59188	11.9286		503	12.3021	-14.5981	43.9074	13.8705	16.9073																											503	-0.0873792	-0.249744
	504	21.814	-43.7401	39.8889	5.98761	25.4054		504	-9.66761	-11.1461	24.9153	1.3672	11.7818		504	6.19398	-14.8174	39.9522	10.4429	15.9527																											504	-0.0833104	-0.288469
	505	20.2661	-44.6818	37.8771	4.48714	25.1046		505	-10.595	-11.7861	23.0249	0.214599	11.4103		505	4.19408	-15.6299	35.4773	8.01385	14.8765																											505	-0.106464	-0.25894
	506	19.1956	-45.4633	37.347	3.69309	25.1305		506	-11.4494	-12.2187	21.2211	-0.815666	11.0206		506	3.30206	-16.1099	29.1447	5.44563	13.1078																											506	-0.0744487	-0.284122
	507	17.7966	-45.6849	37.1481	3.08662	25.0174		507	-11.9608	-12.7167	19.5045	-1.72433	10.6166		507	2.10518	-15.9923	25.7571	3.95667	12.0875																											507	-0.050241	-0.238786
	508	16.2494	-45.9244	36.4733	2.26612	24.7924		508	-12.3375	-12.9581	17.5696	-2.57531	10.0741		508	3.15414	-16.1897	21.4536	2.80599	10.8681																											508	-0.0584685	-0.260808
	509	14.5747	-46.3671	36.4196	1.54239	24.7709		509	-12.9025	-13.2525	16.526	-3.20966	9.86836		509	1.20568	-16.5024	17.8245	0.842591	9.91096																											509	-0.0338162	-0.269783
	510	13.4099	-45.9114	35.2917	0.930072	24.2576		510	-13.1277	-13.485	17.2358	-3.12564	10.1812		510	0.105174	-16.1834	15.1119	-0.322121	9.03671																											510	-0.0713957	-0.306209
	511	12.1132	-46.3337	34.3671	0.0488971	24.0646		511	-13.3432	-13.6563	14.3481	-4.21715	9.28304		511	-0.894768	-16.0583	12.0904	-1.62091	8.13394																											511	-0.0652134	-0.26843
	512	10.5671	-46.1212	32.59	-0.988045	23.445		512	-13.4745	-13.6128	13.1169	-4.6568	8.88694		512	0.103271	-16.3123	9.6594	-2.1832	7.58403																											512	-0.0405219	-0.220579
	513	9.89386	-46.5606	31.9161	-1.58355	23.3698		513	-13.5585	-14.5697	12.1153	-5.33764	8.73135		513	-1.49672	-17.031	7.66683	-3.6203	7.20828																											513	-0.043219	-0.284371
	514	7.95026	-47.4653	31.1359	-2.79305	23.3174		514	-13.7677	-17.4096	10.7888	-6.79617	8.8551		514	-1.84586	-17.3871	6.06494	-4.38933	6.88842																											514	-0.0632452	-0.28509
	515	5.81676	-48.5159	30.8419	-3.95241	23.4236		515	-13.4158	-17.4053	9.88649	-6.97821	8.51063		515	-1.58782	-18.578	3.92285	-5.41433	6.77136																											515	-0.0626394	-0.307616
	516	3.10929	-49.3671	31.6945	-4.85443	23.7369		516	-14.0998	-17.9925	8.72124	-7.79034	8.33192		516	-2.54586	-19.0825	2.28569	-6.44757	6.46962																											516	-0.0716272	-0.301773
	517	1.09395	-50.0211	31.1852	-5.91399	23.7027		517	-14.1512	-18.1444	8.11375	-8.06061	8.16892		517	-2.84586	-19.7643	1.27285	-7.11243	6.43669																											517	-0.0141996	-0.315004
[truncated: 33 more columns]
